# Supplementary material for: 3-Eth­oxy-4-hydroxy­benzaldehyde
Source: Acta Crystallogr Sect E Struct Rep Online. 2008 Sep 24;64(Pt 10):o2008. doi: 10.1107/S1600536808030419 (PMC2959403; doi:10.1107/S1600536808030419)
Supplement: Supplementary file 1 [file e-64-o2008-sup1.cif]

##############################################################################
###                                                                        ###
###        Electronic paper (Acta Crystallographica Section E)             ###
###                                                                        ###
##############################################################################
#                                                                            #
# This CIF contains the data in a paper accepted for publication in Acta     #
# Crystallographica Section E. It conforms to the requirements of Notes      #
# for Authors for Section E, and has been peer reviewed under the auspices   #
# of the IUCr Commission on Journals.                                        #
#                                                                            #
# Full details of the Crystallographic Information File format               #
# are given in the paper "The Crystallographic Information File (CIF):       #
# a New Standard Archive File for Crystallography" by S. R. Hall, F. H.      #
# Allen and I. D. Brown [Acta Cryst. (1991), A47, 655-685].                  #
#                                                                            #
# The current version of the core CIF dictionary is obtainable from          #
# ftp://ftp.iucr.org/pub/cif_core.dic. The current version number is 2.4.    #
#                                                                            #
# Software is freely available for graphical display of the structure(s) in  #
# this CIF.  For information consult the CIF home page http://www.iucr.org/  #
# cif/home.html                                                              #
#                                                                            #
# This file may be used for bona fide research purposes within the           #
# scientific community so long as proper attribution is given to the journal # 
# article from which it was obtained.                                        #
#                                                                            #
##############################################################################
                                             
data_global
_audit_creation_method     ?
_journal_date_recd_electronic     2008-09-20
_journal_date_accepted     2008-09-22
_journal_name_full     'Acta Crystallographica, Section E'
_journal_year     2008
_journal_volume     64
_journal_issue     10
_journal_page_first     o2008
_journal_page_last     o2008
_journal_paper_category     QO
_journal_coeditor_code     DN2380
_publ_contact_author_name     'Li, Yong'
_publ_contact_author_address
;Department of Environmental Engineering,
Anhui University of Technology,
Maanshan 243002,
People's Republic of China
;
_publ_contact_author_email     farnesene@gmail.com
_publ_contact_author_fax     ?
_publ_contact_author_phone     '+86 13485811349'
_publ_section_title
;
3-Ethoxy-4-hydroxybenzaldehyde
;
loop_
    _publ_author_name
    _publ_author_address
    'Li, Yong'
;Department of Environmental Engineering,
Anhui University of Technology,
Maanshan 243002,
People's Republic of China
;
    'Zhang, Xinxi'
;Department of Environmental Engineering,
Anhui University of Technology,
Maanshan 243002,
People's Republic of China
;
    'Zheng, Jun'
;Department of Environmental Engineering,
Anhui University of Technology,
Maanshan 243002,
People's Republic of China
;
    'Wang, Xiaoling'
;Analysis and Testing Central Facility,
Anhui University of Technology,
Maanshan 243002,
People's Republic of China
;
data_I
_chemical_name_systematic
;
3-Ethoxy-4-hydroxybenzaldehyde
;
_chemical_name_common     'ethyl vanillin'
_chemical_formula_moiety     'C9 H10 O3'
_chemical_formula_sum     'C9 H10 O3'
_chemical_formula_structural     ?
_chemical_formula_iupac     'C9 H10 O3'
_chemical_formula_weight     166.17
_chemical_melting_point     ?
_symmetry_cell_setting     Monoclinic
_symmetry_space_group_name_H-M     'P 21/c'
_symmetry_space_group_name_Hall     '-P 2ybc'
loop_
    _symmetry_equiv_pos_site_id
    _symmetry_equiv_pos_as_xyz
    1 x,y,z
    2 -x,1/2+y,1/2-z
    3 -x,-y,-z
    4 x,1/2-y,1/2+z
_cell_length_a     13.7352(6)
_cell_length_b     14.4140(6)
_cell_length_c     8.7890(4)
_cell_angle_alpha     90
_cell_angle_beta     100.742(3)
_cell_angle_gamma     90
_cell_volume     1709.55(13)
_cell_formula_units_Z     8
_cell_measurement_reflns_used     17141
_cell_measurement_theta_min     2.1
_cell_measurement_theta_max     27.550
_cell_measurement_temperature     296
_cell_special_details
;
;
_exptl_crystal_description     block
_exptl_crystal_colour     colourless
_exptl_crystal_size_max     0.500
_exptl_crystal_size_mid     0.500
_exptl_crystal_size_min     0.400
_exptl_crystal_size_rad     ?
_exptl_crystal_density_diffrn     1.291
_exptl_crystal_density_meas     ?
_exptl_crystal_density_method     'Not Measured'
_exptl_crystal_F_000     704
_exptl_absorpt_coefficient_mu     0.097
_exptl_absorpt_correction_type     'none'
_exptl_absorpt_process_details     ?
_exptl_absorpt_correction_T_min     ?
_exptl_absorpt_correction_T_max     ?
_exptl_special_details
;
;
_diffrn_ambient_temperature     296
_diffrn_radiation_type     'MoK\a'
_diffrn_radiation_wavelength     0.71073
_diffrn_radiation_source     'sealed tube'
_diffrn_radiation_monochromator     graphite
_diffrn_measurement_device_type     'Bruker SMART CCD area-detector'
_diffrn_measurement_method     'Thin-slice \w'
_diffrn_detector_area_resol_mean     ?
_diffrn_reflns_number     16625
_diffrn_reflns_av_R_equivalents     0.0252
_diffrn_reflns_av_sigmaI/netI     0.0220
_diffrn_reflns_theta_min     2.07
_diffrn_reflns_theta_max     27.55
_diffrn_reflns_theta_full     27.55
_diffrn_measured_fraction_theta_max     0.997
_diffrn_measured_fraction_theta_full     0.997
_diffrn_reflns_limit_h_min     -17
_diffrn_reflns_limit_h_max     17
_diffrn_reflns_limit_k_min     -18
_diffrn_reflns_limit_k_max     18
_diffrn_reflns_limit_l_min     -11
_diffrn_reflns_limit_l_max     11
_diffrn_reflns_reduction_process
;
;
_diffrn_standards_number     0
_diffrn_standards_interval_count     .
_diffrn_standards_interval_time     .
_diffrn_standards_decay_%     ?
loop_
    _diffrn_standard_refln_index_h
    _diffrn_standard_refln_index_k
    _diffrn_standard_refln_index_l
    ? ? ?
_refine_special_details
;
Refinement on <i>F</i>^2^ for ALL reflections except those flagged by the user
for potential systematic errors. Weighted <i>R</i>-factors <i>wR</i> and all
goodnesses of fit <i>S</i> are based on <i>F</i>^2^, conventional
<i>R</i>-factors <i>R</i> are based on <i>F</i>, with <i>F</i> set to zero for
negative <i>F</i>^2^. The observed criterion of <i>F</i>^2^ > \s(<i>F</i>^2^)
is used only for calculating -<i>R</i>-factor-obs <i>etc</i>. and is not
relevant to the choice of reflections for refinement. <i>R</i>-factors based
on <i>F</i>^2^ are statistically about twice as large as those based on
<i>F</i>, and <i>R</i>-factors based on ALL data will be even larger.
;
_reflns_number_total     3934
_reflns_number_gt     2581
_reflns_threshold_expression     I>2\s(I)
_refine_ls_structure_factor_coef     Fsqd
_refine_ls_matrix_type     full
_refine_ls_R_factor_all     0.0737
_refine_ls_R_factor_gt     0.0476
_refine_ls_wR_factor_gt     0.1309
_refine_ls_wR_factor_ref     0.1548
_refine_ls_goodness_of_fit_ref     1.015
_refine_ls_restrained_S_all     1.015
_refine_ls_number_reflns     3934
_refine_ls_number_parameters     297
_refine_ls_number_restraints     0
_refine_ls_number_constraints     ?
_refine_ls_hydrogen_treatment     refall
_refine_ls_weighting_scheme     'calc'
_refine_ls_weighting_details
         'calc w=1/[\s^2^(Fo^2^)+(0.0737P)^2^+0.3872P] where P=(Fo^2^+2Fc^2^)/3'
_atom_sites_solution_hydrogens     'geom'
_atom_sites_solution_primary     'direct'
_atom_sites_solution_secondary     'difmap'
_refine_ls_shift/su_max     0.000
_refine_ls_shift/su_mean     0.000
_refine_diff_density_max     0.197
_refine_diff_density_min     -0.201
_refine_ls_extinction_method     none
_refine_ls_abs_structure_details     ?
_refine_ls_abs_structure_Flack     .
loop_
    _atom_type_symbol
    _atom_type_description
    _atom_type_scat_dispersion_real
    _atom_type_scat_dispersion_imag
    _atom_type_scat_source
    O O 0.0106 0.0060 'International Tables Vol C Tables 4.2.6.8 and 6.1.1.4'
    H H 0.0000 0.0000 'International Tables Vol C Tables 4.2.6.8 and 6.1.1.4'
    C C 0.0033 0.0016 'International Tables Vol C Tables 4.2.6.8 and 6.1.1.4'
_computing_data_collection     'SMART (Bruker, 2002)'
_computing_cell_refinement     'SAINT-Plus (Bruker, 2003)'
_computing_data_reduction     'SAINT-Plus (Bruker, 2003)'
_computing_structure_solution     'SHELXTL (Sheldrick, 2008)'
_computing_structure_refinement     'SHELXTL (Sheldrick, 2008)'
_computing_molecular_graphics     'SHELXTL (Sheldrick, 2008)'
_computing_publication_material     'SHELXTL (Sheldrick, 2008)'
loop_
    _atom_site_type_symbol
    _atom_site_label
    _atom_site_fract_x
    _atom_site_fract_y
    _atom_site_fract_z
    _atom_site_U_iso_or_equiv
    _atom_site_thermal_displace_type
    _atom_site_calc_flag
    _atom_site_refinement_flags
    _atom_site_occupancy
    O O1 0.12477(10) 0.43352(12) 0.28767(13) 0.0715(5) Uani . . 1.000
    O O2 0.12710(11) 0.36758(9) 1.00143(14) 0.0604(5) Uani . . 1.000
    O O3 0.12391(10) 0.54909(7) 0.94489(12) 0.0548(4) Uani . . 1.000
    C C1 0.12429(11) 0.45393(11) 0.55447(17) 0.0437(5) Uani . . 1.000
    C C2 0.12350(12) 0.51971(11) 0.67073(17) 0.0448(5) Uani . . 1.000
    C C3 0.12434(11) 0.49228(10) 0.82084(16) 0.0410(4) Uani . . 1.000
    C C4 0.12606(12) 0.39763(11) 0.85609(16) 0.0436(5) Uani . . 1.000
    C C5 0.12674(14) 0.33230(12) 0.74025(19) 0.0542(6) Uani . . 1.000
    C C6 0.12612(13) 0.36096(12) 0.59045(18) 0.0501(5) Uani . . 1.000
    C C7 0.12395(14) 0.48538(14) 0.39633(19) 0.0558(6) Uani . . 1.000
    C C8 0.12357(18) 0.64675(12) 0.9186(2) 0.0601(7) Uani . . 1.000
    C C9 0.1244(2) 0.69335(18) 1.0715(3) 0.0746(9) Uani . . 1.000
    O O11 0.37024(11) 0.56574(12) 0.86077(14) 0.0784(6) Uani . . 1.000
    O O12 0.37991(12) 0.63363(10) 0.15095(15) 0.0686(5) Uani . . 1.000
    O O13 0.37825(10) 0.45237(8) 0.20437(13) 0.0568(4) Uani . . 1.000
    C C11 0.37039(12) 0.54556(11) 0.59351(17) 0.0460(5) Uani . . 1.000
    C C12 0.37298(12) 0.48002(12) 0.47729(18) 0.0467(5) Uani . . 1.000
    C C13 0.37476(11) 0.50805(10) 0.32797(17) 0.0424(5) Uani . . 1.000
    C C14 0.37515(12) 0.60323(11) 0.29454(18) 0.0462(5) Uani . . 1.000
    C C15 0.37110(14) 0.66787(12) 0.40983(19) 0.0549(6) Uani . . 1.000
    C C16 0.36854(13) 0.63909(12) 0.5583(2) 0.0524(6) Uani . . 1.000
    C C17 0.37151(14) 0.51450(16) 0.7520(2) 0.0621(7) Uani . . 1.000
    C C18 0.37312(17) 0.35399(12) 0.2254(2) 0.0591(7) Uani . . 1.000
    C C19 0.3821(2) 0.30995(18) 0.0736(3) 0.0810(10) Uani . . 1.000
    H H1 0.1261(16) 0.4088(19) 1.061(3) 0.080(7) Uiso . . 1.000
    H H2 0.1292(12) 0.2659(16) 0.769(2) 0.070(6) Uiso . . 1.000
    H H3 0.1271(13) 0.3143(15) 0.513(2) 0.064(5) Uiso . . 1.000
    H H4 0.1224(12) 0.5864(15) 0.642(2) 0.065(6) Uiso . . 1.000
    H H5 0.0633(18) 0.6778(17) 1.111(3) 0.097(8) Uiso . . 1.000
    H H6 0.1828(19) 0.6754(18) 1.144(3) 0.101(8) Uiso . . 1.000
    H H7 0.1219(17) 0.753(2) 1.052(3) 0.109(9) Uiso . . 1.000
    H H8 0.0602(16) 0.6625(15) 0.843(3) 0.082(7) Uiso . . 1.000
    H H9 0.1861(16) 0.6620(15) 0.876(2) 0.079(6) Uiso . . 1.000
    H H10 0.1194(14) 0.5560(16) 0.378(2) 0.074(6) Uiso . . 1.000
    H H11 0.3722(13) 0.7337(16) 0.381(2) 0.074(6) Uiso . . 1.000
    H H12 0.3666(13) 0.6803(15) 0.638(2) 0.064(5) Uiso . . 1.000
    H H13 0.3747(12) 0.4127(15) 0.507(2) 0.063(5) Uiso . . 1.000
    H H14 0.3786(17) 0.592(2) 0.088(3) 0.095(8) Uiso . . 1.000
    H H15 0.3753(13) 0.4451(15) 0.767(2) 0.071(6) Uiso . . 1.000
    H H16 0.4291(15) 0.3369(14) 0.313(2) 0.075(6) Uiso . . 1.000
    H H17 0.3088(15) 0.3405(14) 0.256(2) 0.071(6) Uiso . . 1.000
    H H18 0.383(2) 0.243(3) 0.097(4) 0.138(11) Uiso . . 1.000
    H H19 0.325(2) 0.329(2) -0.001(3) 0.110(9) Uiso . . 1.000
    H H20 0.445(2) 0.3290(18) 0.042(3) 0.105(9) Uiso . . 1.000
loop_
    _atom_site_aniso_label
    _atom_site_aniso_U_11
    _atom_site_aniso_U_22
    _atom_site_aniso_U_33
    _atom_site_aniso_U_12
    _atom_site_aniso_U_13
    _atom_site_aniso_U_23
    O1 0.0927(10) 0.0925(10) 0.0316(6) 0.0006(8) 0.0175(6) -0.0063(6)
    O2 0.1121(11) 0.0403(7) 0.0313(6) 0.0008(6) 0.0198(6) 0.0035(5)
    O3 0.0986(9) 0.0358(6) 0.0326(6) -0.0012(6) 0.0188(5) -0.0062(4)
    C1 0.0554(9) 0.0463(9) 0.0305(7) -0.0011(7) 0.0107(6) -0.0016(6)
    C2 0.0664(10) 0.0357(8) 0.0333(8) -0.0004(7) 0.0121(7) 0.0014(6)
    C3 0.0587(9) 0.0346(7) 0.0308(7) -0.0008(6) 0.0110(6) -0.0041(6)
    C4 0.0660(10) 0.0364(8) 0.0297(7) 0.0002(7) 0.0125(6) 0.0016(6)
    C5 0.0917(13) 0.0337(8) 0.0389(8) 0.0001(8) 0.0169(8) -0.0004(7)
    C6 0.0776(11) 0.0427(9) 0.0314(8) -0.0006(8) 0.0141(7) -0.0081(7)
    C7 0.0722(11) 0.0635(12) 0.0327(8) -0.0006(9) 0.0121(7) 0.0011(8)
    C8 0.0925(15) 0.0341(9) 0.0556(11) -0.0013(9) 0.0187(10) -0.0071(8)
    C9 0.1020(19) 0.0521(12) 0.0708(15) 0.0004(12) 0.0193(13) -0.0262(11)
    O11 0.1028(11) 0.0990(12) 0.0365(7) -0.0016(8) 0.0207(7) -0.0071(7)
    O12 0.1270(12) 0.0454(7) 0.0374(7) 0.0021(7) 0.0254(7) 0.0043(6)
    O13 0.0963(9) 0.0380(6) 0.0384(6) 0.0026(6) 0.0188(6) -0.0049(5)
    C11 0.0552(9) 0.0504(9) 0.0332(8) -0.0009(7) 0.0105(6) -0.0028(7)
    C12 0.0628(10) 0.0391(9) 0.0393(8) -0.0013(7) 0.0122(7) 0.0020(7)
    C13 0.0564(9) 0.0355(7) 0.0360(8) 0.0001(6) 0.0103(6) -0.0040(6)
    C14 0.0669(10) 0.0391(8) 0.0336(8) 0.0011(7) 0.0122(7) 0.0009(6)
    C15 0.0861(13) 0.0370(8) 0.0425(9) 0.0015(8) 0.0147(8) -0.0047(7)
    C16 0.0704(11) 0.0473(9) 0.0408(9) 0.0010(8) 0.0134(8) -0.0098(8)
    C17 0.0788(13) 0.0694(13) 0.0402(9) -0.0033(10) 0.0168(8) 0.0015(9)
    C18 0.0820(13) 0.0348(9) 0.0594(12) 0.0004(8) 0.0103(10) -0.0076(8)
    C19 0.110(2) 0.0560(13) 0.0776(16) 0.0065(13) 0.0192(15) -0.0263(12)
_geom_special_details
;
Bond distances, angles <i>etc</i>. have been calculated using the rounded
fractional coordinates. All su's are estimated from the variances of the
(full) variance-covariance matrix. The cell e.s.d.'s are taken into account in
the estimation of distances, angles and torsion angles
;
loop_
    _geom_bond_atom_site_label_1
    _geom_bond_atom_site_label_2
    _geom_bond_site_symmetry_1
    _geom_bond_site_symmetry_2
    _geom_bond_distance
    _geom_bond_publ_flag
    O1 C7 . . 1.215(2) no
    O2 C4 . . 1.3464(19) no
    O3 C3 . . 1.3644(17) no
    O3 C8 . . 1.426(2) no
    O2 H1 . . 0.79(3) no
    O11 C17 . . 1.211(2) no
    O12 C14 . . 1.349(2) no
    O13 C13 . . 1.3587(19) no
    O13 C18 . . 1.434(2) no
    O12 H14 . . 0.81(3) no
    C1 C7 . . 1.461(2) no
    C1 C6 . . 1.376(2) no
    C1 C2 . . 1.396(2) no
    C2 C3 . . 1.375(2) no
    C3 C4 . . 1.398(2) no
    C4 C5 . . 1.388(2) no
    C5 C6 . . 1.378(2) no
    C8 C9 . . 1.501(3) no
    C2 H4 . . 0.99(2) no
    C5 H2 . . 0.99(2) no
    C6 H3 . . 0.96(2) no
    C7 H10 . . 1.03(2) no
    C8 H8 . . 1.02(2) no
    C8 H9 . . 1.02(2) no
    C9 H6 . . 0.96(3) no
    C9 H7 . . 0.88(3) no
    C9 H5 . . 0.99(3) no
    C11 C12 . . 1.397(2) no
    C11 C17 . . 1.461(2) no
    C11 C16 . . 1.382(2) no
    C12 C13 . . 1.378(2) no
    C13 C14 . . 1.403(2) no
    C14 C15 . . 1.385(2) no
    C15 C16 . . 1.376(2) no
    C18 C19 . . 1.503(3) no
    C12 H13 . . 1.00(2) no
    C15 H11 . . 0.98(2) no
    C16 H12 . . 0.923(19) no
    C17 H15 . . 1.01(2) no
    C18 H16 . . 1.012(19) no
    C18 H17 . . 0.99(2) no
    C19 H18 . . 0.99(4) no
    C19 H19 . . 0.96(3) no
    C19 H20 . . 0.99(3) no
loop_
    _geom_contact_atom_site_label_1
    _geom_contact_atom_site_label_2
    _geom_contact_distance
    _geom_contact_site_symmetry_1
    _geom_contact_site_symmetry_2
    _geom_contact_publ_flag
    O1 O2 2.6951(17) . 1_554 no
    O2 C6 3.386(2) . 4_555 no
    O2 O3 2.6619(16) . . no
    O2 O1 2.6951(17) . 1_556 no
    O3 O2 2.6619(16) . . no
    O11 O12 2.7117(19) . 1_556 no
    O12 O11 2.7117(19) . 1_554 no
    O12 C16 3.372(2) . 4_564 no
    O12 O13 2.6554(18) . . no
    O13 O12 2.6554(18) . . no
    O1 H3 2.618(19) . . no
    O1 H1 2.03(3) . 1_554 no
    O1 H2 2.88(2) . 4_554 no
    O2 H19 2.78(3) . 1_556 no
    O2 H5 2.70(3) . 3_567 no
    O2 H3 2.62(2) . 4_555 no
    O3 H1 2.26(3) . . no
    O11 H9 2.91(2) . . no
    O11 H14 2.02(3) . 1_556 no
    O11 H11 2.90(2) . 4_565 no
    O11 H12 2.555(19) . . no
    O12 H12 2.69(2) . 4_564 no
    O12 H6 2.76(3) . 1_554 no
    O13 H14 2.26(3) . . no
    C1 C11 3.586(2) . . no
    C2 C11 3.600(2) . . no
    C2 C17 3.349(3) . . no
    C2 C7 3.340(3) . 3_566 no
    C3 C17 3.572(2) . . no
    C3 C7 3.599(2) . 3_566 no
    C6 O2 3.386(2) . 4_554 no
    C7 C2 3.340(3) . 3_566 no
    C7 C12 3.362(3) . . no
    C7 C3 3.599(2) . 3_566 no
    C11 C2 3.600(2) . . no
    C11 C1 3.586(2) . . no
    C11 C13 3.525(2) . 3_666 no
    C12 C12 3.485(2) . 3_666 no
    C12 C7 3.362(3) . . no
    C12 C13 3.571(2) . 3_666 no
    C13 C12 3.571(2) . 3_666 no
    C13 C11 3.525(2) . 3_666 no
    C16 O12 3.372(2) . 4_565 no
    C17 C3 3.572(2) . . no
    C17 C2 3.349(3) . . no
    C2 H8 2.79(2) . . no
    C2 H9 2.76(2) . . no
    C4 H19 2.96(3) . 1_556 no
    C4 H5 2.88(3) . 3_567 no
    C8 H4 2.579(18) . . no
    C12 H16 2.71(2) . . no
    C12 H17 2.822(19) . . no
    C14 H6 2.92(3) . 1_554 no
    C16 H16 2.82(2) . 3_666 no
    C18 H13 2.612(18) . . no
    H1 O1 2.03(3) . 1_556 no
    H1 O3 2.26(3) . . no
    H2 H3 2.44(3) . 4_555 no
    H2 O1 2.88(2) . 4_555 no
    H3 O2 2.62(2) . 4_554 no
    H3 H2 2.44(3) . 4_554 no
    H3 O1 2.618(19) . . no
    H4 H7 2.45(4) . 4_564 no
    H4 H8 2.37(3) . . no
    H4 H9 2.35(3) . . no
    H4 C8 2.579(18) . . no
    H4 H10 2.35(2) . . no
    H5 O2 2.70(3) . 3_567 no
    H5 C4 2.88(3) . 3_567 no
    H6 O12 2.76(3) . 1_556 no
    H6 C14 2.92(3) . 1_556 no
    H7 H4 2.45(4) . 4_565 no
    H8 H4 2.37(3) . . no
    H8 C2 2.79(2) . . no
    H9 H4 2.35(3) . . no
    H9 O11 2.91(2) . . no
    H9 C2 2.76(2) . . no
    H10 H4 2.35(2) . . no
    H11 O11 2.90(2) . 4_564 no
    H11 H12 2.46(3) . 4_564 no
    H12 O11 2.555(19) . . no
    H12 O12 2.69(2) . 4_565 no
    H12 H11 2.46(3) . 4_565 no
    H13 C18 2.612(18) . . no
    H13 H15 2.33(2) . . no
    H13 H16 2.27(3) . . no
    H13 H17 2.46(3) . . no
    H13 H18 2.38(5) . 4_555 no
    H14 O11 2.02(3) . 1_554 no
    H14 O13 2.26(3) . . no
    H15 H13 2.33(2) . . no
    H16 C12 2.71(2) . . no
    H16 H13 2.27(3) . . no
    H16 C16 2.82(2) . 3_666 no
    H17 C12 2.822(19) . . no
    H17 H13 2.46(3) . . no
    H18 H13 2.38(5) . 4_554 no
    H19 O2 2.78(3) . 1_554 no
    H19 C4 2.96(3) . 1_554 no
loop_
    _geom_angle_atom_site_label_1
    _geom_angle_atom_site_label_2
    _geom_angle_atom_site_label_3
    _geom_angle_site_symmetry_1
    _geom_angle_site_symmetry_2
    _geom_angle_site_symmetry_3
    _geom_angle
    _geom_angle_publ_flag
    C3 O3 C8 . . . 117.59(12) no
    C4 O2 H1 . . . 112.7(19) no
    C13 O13 C18 . . . 118.12(12) no
    C14 O12 H14 . . . 113(2) no
    C6 C1 C7 . . . 121.16(15) no
    C2 C1 C7 . . . 119.12(15) no
    C2 C1 C6 . . . 119.72(14) no
    C1 C2 C3 . . . 120.48(14) no
    C2 C3 C4 . . . 119.33(13) no
    O3 C3 C4 . . . 114.26(12) no
    O3 C3 C2 . . . 126.41(13) no
    O2 C4 C5 . . . 118.51(14) no
    C3 C4 C5 . . . 120.10(13) no
    O2 C4 C3 . . . 121.39(13) no
    C4 C5 C6 . . . 119.84(16) no
    C1 C6 C5 . . . 120.53(15) no
    O1 C7 C1 . . . 123.93(18) no
    O3 C8 C9 . . . 107.30(15) no
    C1 C2 H4 . . . 118.2(10) no
    C3 C2 H4 . . . 121.3(10) no
    C4 C5 H2 . . . 118.3(10) no
    C6 C5 H2 . . . 121.9(10) no
    C1 C6 H3 . . . 121.5(12) no
    C5 C6 H3 . . . 118.0(12) no
    C1 C7 H10 . . . 116.4(10) no
    O1 C7 H10 . . . 119.6(10) no
    O3 C8 H8 . . . 107.6(12) no
    C9 C8 H9 . . . 111.4(11) no
    O3 C8 H9 . . . 107.1(12) no
    C9 C8 H8 . . . 110.4(14) no
    H8 C8 H9 . . . 112.8(17) no
    C8 C9 H6 . . . 109.8(16) no
    C8 C9 H7 . . . 105.7(17) no
    H5 C9 H7 . . . 107(2) no
    H6 C9 H7 . . . 113(2) no
    H5 C9 H6 . . . 111(2) no
    C8 C9 H5 . . . 110.3(15) no
    C12 C11 C17 . . . 119.54(16) no
    C16 C11 C17 . . . 120.59(16) no
    C12 C11 C16 . . . 119.86(14) no
    C11 C12 C13 . . . 120.38(15) no
    O13 C13 C14 . . . 114.08(13) no
    C12 C13 C14 . . . 119.18(14) no
    O13 C13 C12 . . . 126.72(14) no
    O12 C14 C15 . . . 118.78(15) no
    C13 C14 C15 . . . 120.14(14) no
    O12 C14 C13 . . . 121.08(14) no
    C14 C15 C16 . . . 120.17(16) no
    C11 C16 C15 . . . 120.24(16) no
    O11 C17 C11 . . . 124.5(2) no
    O13 C18 C19 . . . 106.81(16) no
    C11 C12 H13 . . . 117.8(10) no
    C13 C12 H13 . . . 121.8(10) no
    C14 C15 H11 . . . 117.1(10) no
    C16 C15 H11 . . . 122.7(10) no
    C11 C16 H12 . . . 117.4(12) no
    C15 C16 H12 . . . 122.4(12) no
    O11 C17 H15 . . . 120.6(10) no
    C11 C17 H15 . . . 114.8(10) no
    O13 C18 H16 . . . 106.9(12) no
    O13 C18 H17 . . . 107.3(12) no
    C19 C18 H16 . . . 113.3(11) no
    C19 C18 H17 . . . 112.5(11) no
    H16 C18 H17 . . . 109.6(15) no
    C18 C19 H18 . . . 103(2) no
    C18 C19 H19 . . . 107.0(17) no
    C18 C19 H20 . . . 110.5(15) no
    H18 C19 H19 . . . 113(2) no
    H18 C19 H20 . . . 111(2) no
    H19 C19 H20 . . . 112(2) no
loop_
    _geom_torsion_atom_site_label_1
    _geom_torsion_atom_site_label_2
    _geom_torsion_atom_site_label_3
    _geom_torsion_atom_site_label_4
    _geom_torsion_site_symmetry_1
    _geom_torsion_site_symmetry_2
    _geom_torsion_site_symmetry_3
    _geom_torsion_site_symmetry_4
    _geom_torsion
    _geom_torsion_publ_flag
    C8 O3 C3 C4 . . . . 179.15(16) no
    C8 O3 C3 C2 . . . . -0.7(3) no
    C3 O3 C8 C9 . . . . -179.32(17) no
    C13 O13 C18 C19 . . . . -178.06(17) no
    C18 O13 C13 C14 . . . . -176.92(16) no
    C18 O13 C13 C12 . . . . 4.4(3) no
    C6 C1 C2 C3 . . . . -0.1(2) no
    C7 C1 C6 C5 . . . . 179.79(17) no
    C2 C1 C6 C5 . . . . 0.3(3) no
    C2 C1 C7 O1 . . . . 179.85(18) no
    C7 C1 C2 C3 . . . . -179.64(16) no
    C6 C1 C7 O1 . . . . 0.3(3) no
    C1 C2 C3 C4 . . . . 0.0(2) no
    C1 C2 C3 O3 . . . . 179.87(16) no
    O3 C3 C4 O2 . . . . 0.1(2) no
    C2 C3 C4 O2 . . . . 179.89(15) no
    O3 C3 C4 C5 . . . . -179.95(16) no
    C2 C3 C4 C5 . . . . -0.1(2) no
    C3 C4 C5 C6 . . . . 0.3(3) no
    O2 C4 C5 C6 . . . . -179.73(17) no
    C4 C5 C6 C1 . . . . -0.4(3) no
    C16 C11 C12 C13 . . . . 0.7(3) no
    C12 C11 C17 O11 . . . . 179.41(18) no
    C16 C11 C17 O11 . . . . 0.5(3) no
    C17 C11 C16 C15 . . . . 177.65(17) no
    C12 C11 C16 C15 . . . . -1.2(3) no
    C17 C11 C12 C13 . . . . -178.19(16) no
    C11 C12 C13 O13 . . . . 179.34(16) no
    C11 C12 C13 C14 . . . . 0.8(2) no
    O13 C13 C14 C15 . . . . 179.53(16) no
    C12 C13 C14 O12 . . . . 177.97(16) no
    C12 C13 C14 C15 . . . . -1.7(2) no
    O13 C13 C14 O12 . . . . -0.8(2) no
    C13 C14 C15 C16 . . . . 1.2(3) no
    O12 C14 C15 C16 . . . . -178.48(17) no
    C14 C15 C16 C11 . . . . 0.3(3) no
loop_
    _geom_hbond_atom_site_label_D
    _geom_hbond_atom_site_label_H
    _geom_hbond_atom_site_label_A
    _geom_hbond_site_symmetry_A
    _geom_hbond_distance_DH
    _geom_hbond_distance_HA
    _geom_hbond_distance_DA
    _geom_hbond_angle_DHA
    _geom_hbond_publ_flag
    O2 H1 O1 1_556 0.79(3) 2.03(3) 2.6951(17) 142(3) yes
    O2 H1 O3 . 0.79(3) 2.26(3) 2.6619(16) 112(2) yes
    O12 H14 O11 1_554 0.81(3) 2.02(3) 2.7117(19) 143(3) yes
    O12 H14 O13 . 0.81(3) 2.26(3) 2.6554(18) 111(2) yes
