# Supplementary material for: 3-Eth­oxy-4-hydroxy­benzaldehyde
Source: Acta Crystallogr Sect E Struct Rep Online. 2008 Sep 24;64(Pt 10):o2008. doi: 10.1107/S1600536808030419 (PMC2959403; doi:10.1107/S1600536808030419)
Supplement: Supplementary file 2 [file e-64-o2008-Isup2.hkl]

# 
# h,k,l, Fc-squared, Fo-squared, sigma(Fo-squared) and status flag 
# 
data_I
_shelx_title ' 1 in P2(1)/c' 
_shelx_refln_list_code          4 
_shelx_F_calc_maximum      434.43 
_exptl_crystal_F_000       704.00 
_reflns_d_resolution_high  0.7684 
 
loop_ 
 _symmetry_equiv_pos_as_xyz 
 'x, y, z' 
 '-x, y+1/2, -z+1/2' 
 '-x, -y, -z' 
 'x, -y-1/2, z-1/2' 
 
_cell_length_a    13.7352 
_cell_length_b    14.4140 
_cell_length_c     8.7890 
_cell_angle_alpha  90.000 
_cell_angle_beta  100.742 
_cell_angle_gamma  90.000 
 
_shelx_F_squared_multiplier     1.000 
 
loop_ 
 _refln_index_h 
 _refln_index_k 
 _refln_index_l 
 _refln_F_squared_calc 
 _refln_F_squared_meas 
 _refln_F_squared_sigma 
 _refln_observed_status 
   3   0   0        5.86        4.59      0.35 o 
   4   0   0   188733.05   171095.70   3736.70 o 
   5   0   0       23.99       21.54      1.68 o 
   6   0   0       19.52       16.68      1.33 o 
   7   0   0        4.05        5.71      0.64 o 
   8   0   0    25198.88    24806.37    268.38 o 
   9   0   0       20.35       22.79      1.88 o 
  10   0   0       11.48       12.45      1.06 o 
  11   0   0        2.48        2.08      0.87 o 
  12   0   0     3005.76     2915.19     32.61 o 
  13   0   0        8.66       12.71      1.53 o 
  14   0   0        4.20        3.28      1.05 o 
  15   0   0        1.44        0.44      1.11 o 
  16   0   0      312.32      331.91     11.49 o 
   1   1   0        1.30        1.76      0.21 o 
   2   1   0     4781.61     4810.88     42.77 o 
   3   1   0        2.94        2.12      0.24 o 
   4   1   0       91.53       90.59      4.85 o 
   5   1   0        1.61        2.36      0.38 o 
   6   1   0     2371.70     2235.30     19.91 o 
   7   1   0        5.20        4.94      0.44 o 
   8   1   0       42.49       46.56      2.56 o 
   9   1   0        0.49        1.24      0.53 o 
  10   1   0      285.11      266.71      2.83 o 
  11   1   0        1.90        2.41      0.62 o 
  12   1   0       10.89        7.19      2.83 o 
  13   1   0        0.17        2.13      0.71 o 
  14   1   0       25.01       24.60      1.22 o 
  15   1   0        0.42        1.62      0.84 o 
  16   1   0        1.67        4.28      2.29 o 
  17   1   0        0.03        5.74      2.96 o 
   0   2   0    26976.48    27870.75    480.95 o 
   1   2   0        0.94        1.84      0.17 o 
   2   2   0        2.96        2.91      0.34 o 
   3   2   0       21.09       16.58      0.51 o 
   4   2   0    15297.03    15556.67    136.88 o 
   5   2   0       21.52       22.04      0.66 o 
   6   2   0        1.91        2.44      0.40 o 
   7   2   0       14.97       14.90      0.67 o 
   8   2   0     3300.60     3390.41     30.16 o 
   9   2   0       10.89       12.59      0.72 o 
  10   2   0        0.65        0.17      0.55 o 
  11   2   0        4.59        4.94      0.61 o 
  12   2   0      480.99      476.10      4.70 o 
  13   2   0        3.07        4.86      0.77 o 
  14   2   0        0.27       -0.37      0.81 o 
  15   2   0        1.00        0.33      0.79 o 
  16   2   0       68.66       65.19      9.31 o 
  17   2   0        0.69        4.00      2.78 o 
   1   3   0        2.90        3.79      0.30 o 
   2   3   0    11803.71    12586.78    191.68 o 
   3   3   0        6.21        6.53      0.40 o 
   4   3   0       15.76       17.24      0.89 o 
   5   3   0        0.82        1.03      0.35 o 
   6   3   0     2816.00     2900.18     27.89 o 
   7   3   0        8.24        9.34      0.77 o 
   8   3   0       15.91       18.73      1.78 o 
   9   3   0        0.22        0.04      0.52 o 
  10   3   0      401.72      400.40      4.09 o 
  11   3   0        4.39        4.28      0.62 o 
  12   3   0        5.12        6.79      1.77 o 
  13   3   0        0.03       -0.07      0.78 o 
  14   3   0       54.35       50.11      1.52 o 
  15   3   0        1.19        1.36      0.88 o 
  16   3   0        1.03        3.60      1.55 o 
  17   3   0        0.00        0.52      2.61 o 
   0   4   0     1368.36     1225.05     28.54 o 
   1   4   0        2.06        1.48      0.30 o 
   2   4   0        2.37        3.29      0.50 o 
   3   4   0        1.68        2.65      0.35 o 
   4   4   0      281.62      241.10      3.20 o 
   5   4   0        3.49        3.09      0.40 o 
   6   4   0        5.75        6.24      0.52 o 
   7   4   0        4.39        4.58      0.60 o 
   8   4   0        0.90        0.89      0.46 o 
   9   4   0        1.30        0.64      0.51 o 
  10   4   0        2.44        2.07      0.70 o 
  11   4   0        1.16        0.65      0.73 o 
  12   4   0        3.64        1.05      0.97 o 
  13   4   0        0.34       -0.28      0.71 o 
  14   4   0        0.69       -0.41      0.77 o 
  15   4   0        0.18       -0.11      0.95 o 
  16   4   0        3.35        3.42      1.18 o 
  17   4   0        0.09        1.31      3.74 o 
   1   5   0        3.51        4.85      0.38 o 
   2   5   0      919.27     1015.55     27.43 o 
   3   5   0        3.93        4.36      0.44 o 
   4   5   0        6.02        6.05      0.51 o 
   5   5   0       11.31       11.24      0.95 o 
   6   5   0      478.15      412.62      5.01 o 
   7   5   0        6.38        6.71      0.65 o 
   8   5   0        3.25        2.62      0.63 o 
   9   5   0        3.66        4.58      0.69 o 
  10   5   0       26.11       23.50      1.10 o 
  11   5   0        2.15        0.62      0.76 o 
  12   5   0        0.25        0.42      0.88 o 
  13   5   0        0.49       -0.19      0.78 o 
  14   5   0        0.07        0.18      0.74 o 
  15   5   0        0.49       -0.38      1.00 o 
  16   5   0        0.02        1.88      1.37 o 
   0   6   0     7018.37     8052.10    135.96 o 
   1   6   0        6.78        8.52      0.73 o 
   2   6   0        0.00        0.27      0.32 o 
   3   6   0        5.74        7.28      1.28 o 
   4   6   0     2761.31     3238.64     73.48 o 
   5   6   0        2.17        2.16      0.69 o 
   6   6   0        0.25        0.69      0.47 o 
   7   6   0        2.60        2.60      0.58 o 
   8   6   0      560.86      687.00      8.58 o 
   9   6   0        0.03       -0.38      0.68 o 
  10   6   0        0.27        0.36      0.74 o 
  11   6   0        1.31        1.51      0.97 o 
  12   6   0      137.51      147.30      3.33 o 
  13   6   0        0.15       -0.74      1.12 o 
  14   6   0        0.13       -0.66      0.85 o 
  15   6   0        0.57       -0.97      1.31 o 
  16   6   0       20.41       24.08      2.19 o 
   1   7   0        2.06        3.17      0.50 o 
   2   7   0     1728.34     1858.54     36.33 o 
   3   7   0        4.64        6.11      0.58 o 
   4   7   0       19.73       20.74      0.91 o 
   5   7   0       10.74       13.94      0.83 o 
   6   7   0      287.27      304.27      4.51 o 
   7   7   0        7.41        5.55      0.77 o 
   8   7   0       14.50       16.05      1.01 o 
   9   7   0        6.00        5.92      0.88 o 
  10   7   0       29.76       29.76      1.56 o 
  11   7   0        2.53        1.23      1.01 o 
  12   7   0        4.38        5.73      1.17 o 
  13   7   0        1.40        0.17      0.97 o 
  14   7   0        1.72        0.02      1.26 o 
  15   7   0        0.55       -1.26      1.26 o 
  16   7   0        0.67       -0.61      1.43 o 
   0   8   0       59.47       82.04      2.70 o 
   1   8   0        0.52        0.09      0.41 o 
   2   8   0        0.51       -0.03      0.63 o 
   3   8   0        0.03       -0.35      0.43 o 
   4   8   0       90.47      100.62      1.99 o 
   5   8   0        0.31        0.02      0.50 o 
   6   8   0        0.79        0.10      0.59 o 
   7   8   0        0.00       -0.24      0.63 o 
   8   8   0       64.51       66.94      1.87 o 
   9   8   0        0.06       -0.66      0.71 o 
  10   8   0        0.45       -1.72      1.85 o 
  11   8   0        0.17       -0.01      1.07 o 
  12   8   0       22.85       25.41      2.21 o 
  13   8   0        0.01       -0.61      0.96 o 
  14   8   0        0.13       -0.29      1.31 o 
  15   8   0        0.13       -1.31      1.31 o 
   1   9   0        1.06        1.32      0.50 o 
   2   9   0      239.59      267.41      3.98 o 
   3   9   0        0.03       -0.45      0.45 o 
   4   9   0        0.02        0.23      0.54 o 
   5   9   0        2.24        2.52      0.66 o 
   6   9   0       77.71       92.06      2.54 o 
   7   9   0        0.00       -0.50      0.67 o 
   8   9   0        0.22        0.41      0.76 o 
   9   9   0        1.01        0.88      0.89 o 
  10   9   0       12.47       12.25      1.31 o 
  11   9   0        0.23       -1.04      1.04 o 
  12   9   0        0.34       -0.66      0.97 o 
  13   9   0        0.17       -0.99      0.99 o 
  14   9   0        1.45        0.11      1.29 o 
  15   9   0        0.20       -1.06      1.41 o 
   0  10   0     1028.21     1220.03     21.55 o 
   1  10   0        0.40        1.90      0.44 o 
   2  10   0        0.31        1.06      0.55 o 
   3  10   0        1.27        2.58      0.60 o 
   4  10   0      518.91      560.02      9.12 o 
   5  10   0        0.11        0.07      0.61 o 
   6  10   0        1.23        0.64      0.70 o 
   7  10   0        1.04        1.03      0.77 o 
   8  10   0       87.41       90.84      2.56 o 
   9  10   0        0.43       -0.95      0.95 o 
  10  10   0        1.24        0.18      1.03 o 
  11  10   0        0.77       -0.60      1.21 o 
  12  10   0        6.03        5.23      1.21 o 
  13  10   0        0.29       -1.08      1.08 o 
  14  10   0        0.62       -1.29      1.37 o 
   1  11   0        0.03       -0.18      0.60 o 
   2  11   0        0.32        1.62      0.57 o 
   3  11   0        0.02       -0.39      0.63 o 
   4  11   0        0.45       -0.44      0.61 o 
   5  11   0        0.11       -0.62      0.62 o 
   6  11   0        0.34        0.05      0.75 o 
   7  11   0        0.12       -0.74      0.74 o 
   8  11   0        0.60        0.01      0.99 o 
   9  11   0        0.04       -0.93      0.95 o 
  10  11   0        0.11       -0.93      0.93 o 
  11  11   0        0.10       -0.99      0.99 o 
  12  11   0        0.23       -1.06      1.06 o 
  13  11   0        0.01       -1.25      1.25 o 
  14  11   0        0.37       -1.40      1.40 o 
   0  12   0      105.08       93.01      3.00 o 
   1  12   0        0.01       -0.49      0.66 o 
   2  12   0        0.16       -0.66      0.66 o 
   3  12   0        0.64       -0.69      0.69 o 
   4  12   0       72.82       64.98      1.65 o 
   5  12   0        0.14        0.02      0.64 o 
   6  12   0        0.53       -0.68      0.68 o 
   7  12   0        0.67       -0.58      1.31 o 
   8  12   0       14.81       15.98      1.86 o 
   9  12   0        0.05       -1.21      1.21 o 
  10  12   0        0.13       -0.93      0.93 o 
  11  12   0        0.16       -1.15      1.15 o 
  12  12   0        0.46       -0.95      1.12 o 
  13  12   0        0.00       -1.38      1.38 o 
   1  13   0        0.12       -0.63      0.71 o 
   2  13   0       18.35       14.69      1.63 o 
   3  13   0        0.31       -0.75      0.82 o 
   4  13   0        0.01       -0.76      0.76 o 
   5  13   0        0.02       -0.64      0.64 o 
   6  13   0       19.10       18.03      1.27 o 
   7  13   0        0.01       -0.78      0.78 o 
   8  13   0        0.02       -0.85      0.85 o 
   9  13   0        0.03       -0.94      0.94 o 
  10  13   0        7.35        7.49      1.27 o 
  11  13   0        0.11       -1.07      1.07 o 
  12  13   0        0.05        0.02      1.16 o 
   0  14   0       32.42       28.66      2.52 o 
   1  14   0        1.24        0.00      0.82 o 
   2  14   0        0.12        0.33      0.81 o 
   3  14   0        0.24       -0.47      0.83 o 
   4  14   0       22.40       22.19      1.68 o 
   5  14   0        1.73        1.56      0.94 o 
   6  14   0        0.42       -0.89      0.89 o 
   7  14   0        0.00       -0.86      0.86 o 
   8  14   0        6.51        5.14      1.18 o 
   9  14   0        0.84       -0.47      1.02 o 
  10  14   0        0.26       -1.04      1.08 o 
  11  14   0        0.07       -1.13      1.13 o 
   1  15   0        0.01       -0.15      0.86 o 
   2  15   0        4.13        5.48      1.08 o 
   3  15   0        0.51       -0.20      0.91 o 
   4  15   0        0.60       -0.61      0.89 o 
   5  15   0        0.25       -0.96      0.96 o 
   6  15   0        0.45        1.61      1.10 o 
   7  15   0        0.53       -1.30      1.30 o 
   8  15   0        0.63       -0.08      1.01 o 
   9  15   0        0.44       -0.28      1.08 o 
  10  15   0        0.17       -1.19      1.32 o 
   0  16   0       12.86        5.11      1.54 o 
   1  16   0        0.17       -0.86      0.86 o 
   2  16   0        0.06       -0.86      0.86 o 
   3  16   0        0.56       -0.91      0.91 o 
   4  16   0        7.47        2.29      1.16 o 
   5  16   0        0.01       -0.92      1.01 o 
   6  16   0        0.22       -0.30      1.98 o 
   7  16   0        0.53       -1.13      1.13 o 
   8  16   0        1.19       -1.06      1.22 o 
   9  16   0        0.00       -0.23      1.31 o 
   1  17   0        0.01       -0.08      1.00 o 
   2  17   0        0.55       -0.71      1.00 o 
   3  17   0        0.02       -0.90      1.09 o 
   4  17   0        0.11       -0.50      1.17 o 
   5  17   0        0.12       -0.43      1.19 o 
   6  17   0        0.17       -1.12      1.22 o 
   7  17   0        0.06       -1.64      1.64 o 
   0  18   0        0.02       -1.57      1.57 o 
   1  18   0        0.03       -0.07      1.06 o 
   2  18   0        0.01       -0.81      1.17 o 
   3  18   0        0.00       -1.11      1.11 o 
   4  18   0        0.09       -1.35      1.35 o 
 -17   1   1        0.75       -0.82      1.08 o 
 -16   1   1        7.78        4.97      1.02 o 
 -15   1   1       12.63        9.85      1.02 o 
 -14   1   1       29.84       31.89      1.23 o 
 -13   1   1        1.98        0.59      0.71 o 
 -12   1   1       16.52       11.72      0.94 o 
 -11   1   1       49.44       43.74      1.11 o 
 -10   1   1      197.59      207.29      3.26 o 
  -9   1   1        0.91        0.51      0.57 o 
  -8   1   1        9.07        8.31      0.70 o 
  -7   1   1      188.94      186.49      2.82 o 
  -6   1   1     1409.93     1374.13     12.49 o 
  -5   1   1       47.34       40.37      0.80 o 
  -4   1   1        1.92        5.37      0.57 o 
  -3   1   1      913.11      873.81      8.57 o 
  -2   1   1     7387.60     6937.84     66.25 o 
  -1   1   1      802.03      698.41     19.90 o 
   0   1   1       53.20       46.50      1.34 o 
   1   1   1     1288.38     1080.08     28.89 o 
   2   1   1     7401.67     6881.21    102.85 o 
   3   1   1      954.35      879.29      8.03 o 
   4   1   1      239.54      243.51      2.29 o 
   5   1   1      410.69      391.27      3.19 o 
   6   1   1     1566.47     1564.28     11.65 o 
   7   1   1      254.11      249.33      2.18 o 
   8   1   1      193.56      187.30      2.05 o 
   9   1   1       87.13       84.91      1.17 o 
  10   1   1      291.12      298.26      2.76 o 
  11   1   1       44.86       48.90      1.06 o 
  12   1   1       75.80       72.41      1.46 o 
  13   1   1       15.38       16.40      0.85 o 
  14   1   1       56.00       57.10      2.31 o 
  15   1   1        6.22        8.01      2.35 o 
  16   1   1       18.40       13.23      3.31 o 
  17   1   1        1.88        2.09      2.78 o 
 -17   2   1        0.96        0.65      0.93 o 
 -16   2   1        0.02       -0.74      0.96 o 
 -15   2   1        7.87        6.56      0.92 o 
 -14   2   1       22.15       22.91      1.13 o 
 -13   2   1        5.82        4.56      0.79 o 
 -12   2   1        0.93        0.02      0.67 o 
 -11   2   1       41.61       41.53      1.13 o 
 -10   2   1      114.66      118.85      1.78 o 
  -9   2   1       25.54       25.12      0.93 o 
  -8   2   1        9.15       11.05      0.70 o 
  -7   2   1      177.59      189.58      2.30 o 
  -6   2   1      585.60      645.10      6.17 o 
  -5   2   1      106.74      105.95      1.38 o 
  -4   2   1       68.86       64.31      0.99 o 
  -3   2   1      767.91      747.77      7.97 o 
  -2   2   1     4225.12     4217.57     46.64 o 
  -1   2   1      431.67      378.64     11.22 o 
   0   2   1      206.84      210.92      2.89 o 
   1   2   1      620.74      554.48     10.90 o 
   2   2   1     3917.20     3964.20     51.48 o 
   3   2   1      245.33      240.95      2.70 o 
   4   2   1       21.54       24.58      0.78 o 
   5   2   1       14.95       17.61      0.55 o 
   6   2   1      610.55      677.05      5.74 o 
   7   2   1       42.09       45.58      0.88 o 
   8   2   1        0.22        1.76      0.66 o 
   9   2   1        0.16       -0.38      0.38 o 
  10   2   1      130.95      139.95      1.65 o 
  11   2   1       11.09       12.34      0.72 o 
  12   2   1        0.58        0.83      0.71 o 
  13   2   1        0.12       -0.70      0.70 o 
  14   2   1       24.07       24.01      1.96 o 
  15   2   1        1.92        3.64      2.08 o 
  16   2   1        0.70        1.29      5.31 o 
  17   2   1        0.12        1.04      2.44 o 
 -17   3   1        0.87        1.22      1.02 o 
 -16   3   1        5.27        3.06      1.11 o 
 -15   3   1        0.08       -0.81      0.83 o 
 -14   3   1        0.28       -0.72      0.72 o 
 -13   3   1        7.75        6.01      0.80 o 
 -12   3   1       41.49       42.87      1.22 o 
 -11   3   1        0.07       -0.19      0.63 o 
 -10   3   1       22.31       25.82      1.04 o 
  -9   3   1       49.40       50.96      1.20 o 
  -8   3   1      271.19      291.31      3.28 o 
  -7   3   1        0.71        1.65      0.42 o 
  -6   3   1      399.50      405.50      4.11 o 
  -5   3   1      511.87      473.45      4.80 o 
  -4   3   1     2320.49     2383.87     25.24 o 
  -3   3   1        0.68        4.47      0.40 o 
  -2   3   1     3241.75     3182.52     36.53 o 
  -1   3   1     2580.20     2379.61     29.41 o 
   0   3   1     6704.08     6747.19     75.33 o 
   1   3   1       30.86       34.56      1.08 o 
   2   3   1     3533.88     3533.55     43.63 o 
   3   3   1     1512.84     1448.21     14.77 o 
   4   3   1     2065.43     2104.76     21.36 o 
   5   3   1        9.89       11.68      0.54 o 
   6   3   1      556.65      549.96      5.00 o 
   7   3   1      214.27      215.26      2.23 o 
   8   3   1      307.46      331.75      3.22 o 
   9   3   1        2.85        3.07      0.51 o 
  10   3   1       61.34       59.83      1.10 o 
  11   3   1       27.38       28.43      0.98 o 
  12   3   1       65.52       70.96      1.51 o 
  13   3   1        1.26        0.28      0.80 o 
  14   3   1        4.31        3.61      1.08 o 
  15   3   1        2.14        3.96      2.35 o 
  16   3   1       10.75       14.10      5.74 o 
 -17   4   1        0.44       -0.44      1.16 o 
 -16   4   1        2.10        0.62      1.15 o 
 -15   4   1        1.00        0.97      0.95 o 
 -14   4   1        1.00       -0.91      0.91 o 
 -13   4   1        8.30        7.40      0.91 o 
 -12   4   1       44.59       44.29      1.64 o 
 -11   4   1        9.93       10.61      0.99 o 
 -10   4   1       12.76        9.66      0.91 o 
  -9   4   1       96.62       88.19      1.82 o 
  -8   4   1      565.09      543.84      5.99 o 
  -7   4   1       88.65       87.77      1.58 o 
  -6   4   1      122.19      107.20      1.71 o 
  -5   4   1      611.14      572.74      6.28 o 
  -4   4   1     3273.17     3248.11     35.33 o 
  -3   4   1      199.36      202.64      2.70 o 
  -2   4   1     1161.34     1083.91     16.47 o 
  -1   4   1     1556.27     1520.21     18.70 o 
   0   4   1     5697.79     5859.78     65.24 o 
   1   4   1      175.98      178.70      3.28 o 
   2   4   1      812.14      769.88      7.99 o 
   3   4   1      808.09      768.50      9.08 o 
   4   4   1     3016.52     2991.11     30.16 o 
   5   4   1      124.84      117.41      1.73 o 
   6   4   1       29.62       26.78      0.82 o 
   7   4   1      112.44      100.43      1.50 o 
   8   4   1      535.45      529.59      5.37 o 
   9   4   1       14.97       16.81      0.81 o 
  10   4   1        0.59       -0.59      0.59 o 
  11   4   1        9.82        8.12      0.86 o 
  12   4   1       38.36       41.51      1.35 o 
  13   4   1        0.23        0.32      0.99 o 
  14   4   1        0.08       -0.72      1.02 o 
  15   4   1        0.49        2.81      2.08 o 
  16   4   1        1.55        1.15      2.16 o 
 -17   5   1        0.08       -0.08      1.50 o 
 -16   5   1        3.43        3.38      1.06 o 
 -15   5   1        2.51        1.28      0.96 o 
 -14   5   1        0.27       -0.37      0.85 o 
 -13   5   1        1.27        0.32      0.88 o 
 -12   5   1       24.92       27.02      1.34 o 
 -11   5   1       13.71       14.39      1.09 o 
 -10   5   1        1.40        0.37      0.72 o 
  -9   5   1       12.43       12.96      1.42 o 
  -8   5   1      180.29      184.32      2.93 o 
  -7   5   1       64.01       62.95      1.40 o 
  -6   5   1       10.32        9.98      0.73 o 
  -5   5   1       53.04       49.99      1.57 o 
  -4   5   1      670.34      673.05      7.87 o 
  -3   5   1      178.85      182.99      3.27 o 
  -2   5   1       63.20       70.59      1.36 o 
  -1   5   1       59.43       61.78      1.20 o 
   0   5   1      895.63      908.68     11.29 o 
   1   5   1      173.20      173.91      3.30 o 
   2   5   1      123.21      132.40      2.31 o 
   3   5   1       40.80       41.25      0.85 o 
   4   5   1      610.26      596.19      6.69 o 
   5   5   1       63.23       60.26      1.18 o 
   6   5   1       49.34       42.60      1.00 o 
   7   5   1       12.92       14.18      0.72 o 
   8   5   1      153.41      150.56      2.24 o 
   9   5   1        9.44        9.22      0.82 o 
  10   5   1       12.84       11.57      1.07 o 
  11   5   1        0.75       -0.43      0.78 o 
  12   5   1       24.21       24.37      2.19 o 
  13   5   1        1.07        0.80      1.14 o 
  14   5   1        2.65        3.91      1.30 o 
  15   5   1        0.01       -0.84      1.96 o 
  16   5   1        3.87        5.31      4.35 o 
 -16   6   1        3.89        0.62      1.09 o 
 -15   6   1        2.67        1.07      1.08 o 
 -14   6   1        9.42       11.65      1.31 o 
 -13   6   1        5.06        5.67      1.09 o 
 -12   6   1       46.48       46.45      1.58 o 
 -11   6   1       26.27       27.28      1.30 o 
 -10   6   1      113.29      114.50      2.38 o 
  -9   6   1       21.46       25.73      1.23 o 
  -8   6   1      443.38      451.80      5.90 o 
  -7   6   1      240.69      225.32      3.37 o 
  -6   6   1      867.30      896.01     11.50 o 
  -5   6   1       43.58       55.06      2.49 o 
  -4   6   1     2239.50     2436.20     29.36 o 
  -3   6   1     1217.32     1176.64     14.53 o 
  -2   6   1     2743.47     2967.49     35.50 o 
  -1   6   1       38.80       49.94      2.23 o 
   0   6   1     4118.40     4565.01     54.25 o 
   1   6   1     1973.65     1969.60     27.65 o 
   2   6   1     2232.23     2353.07     23.85 o 
   3   6   1       28.27       40.24      2.14 o 
   4   6   1     2346.06     2509.87     25.45 o 
   5   6   1      844.77      824.76      8.86 o 
   6   6   1      509.82      507.18      5.79 o 
   7   6   1       13.05       17.32      0.80 o 
   8   6   1      487.85      508.28      5.70 o 
   9   6   1      142.57      142.30      2.63 o 
  10   6   1       57.44       62.90      1.80 o 
  11   6   1        3.64        3.34      0.89 o 
  12   6   1       57.03       60.15      2.49 o 
  13   6   1       14.54       15.59      1.54 o 
  14   6   1        5.30        7.04      1.35 o 
  15   6   1        0.67       -0.40      2.60 o 
  16   6   1        4.81        6.92      2.48 o 
 -16   7   1        2.72        2.92      1.19 o 
 -15   7   1        7.13        6.22      1.55 o 
 -14   7   1       18.65       16.34      1.70 o 
 -13   7   1        0.26       -0.78      1.09 o 
 -12   7   1       19.80       23.94      1.56 o 
 -11   7   1       47.16       46.71      1.84 o 
 -10   7   1      132.66      136.25      2.93 o 
  -9   7   1        1.67        1.18      0.90 o 
  -8   7   1       89.88       94.45      2.24 o 
  -7   7   1      206.22      201.34      3.46 o 
  -6   7   1      764.46      771.05     10.08 o 
  -5   7   1       26.51       25.98      1.09 o 
  -4   7   1      237.75      256.53      3.83 o 
  -3   7   1      532.32      544.73      7.19 o 
  -2   7   1     2647.36     2842.69     34.02 o 
  -1   7   1      128.58      133.76      2.27 o 
   0   7   1      297.97      322.08      4.41 o 
   1   7   1      492.13      527.83      8.59 o 
   2   7   1     2626.94     2762.20     39.86 o 
   3   7   1      106.46      107.94      1.67 o 
   4   7   1      203.58      220.72      2.85 o 
   5   7   1      166.90      172.48      2.43 o 
   6   7   1      808.23      790.88      8.68 o 
   7   7   1       27.39       27.09      1.05 o 
   8   7   1       70.32       76.99      1.82 o 
   9   7   1       32.55       33.27      1.39 o 
  10   7   1      165.82      162.33      3.33 o 
  11   7   1        4.80        5.54      0.98 o 
  12   7   1       13.55       13.84      1.43 o 
  13   7   1        4.04        3.67      1.46 o 
  14   7   1       26.49       27.70      3.24 o 
  15   7   1        0.74       -0.69      1.33 o 
 -16   8   1        6.61        7.07      1.91 o 
 -15   8   1        8.58        6.54      1.83 o 
 -14   8   1       13.33       13.87      2.15 o 
 -13   8   1        0.15        1.20      1.23 o 
 -12   8   1       41.41       46.14      2.55 o 
 -11   8   1       43.69       39.03      1.77 o 
 -10   8   1       86.73       89.78      2.37 o 
  -9   8   1        2.28        2.85      0.95 o 
  -8   8   1      164.50      163.12      3.10 o 
  -7   8   1      157.04      158.53      2.98 o 
  -6   8   1      376.33      423.30      6.06 o 
  -5   8   1        7.88       10.42      0.83 o 
  -4   8   1      513.47      539.03      7.26 o 
  -3   8   1      410.46      433.95      5.94 o 
  -2   8   1     1076.99     1272.39     15.79 o 
  -1   8   1       11.94       15.76      0.88 o 
   0   8   1      810.90      907.37     11.16 o 
   1   8   1      408.35      453.65      6.73 o 
   2   8   1     1003.78     1200.42     13.21 o 
   3   8   1        6.73       10.44      0.63 o 
   4   8   1      345.22      359.60      4.29 o 
   5   8   1      123.55      129.03      2.03 o 
   6   8   1      321.56      351.10      4.32 o 
   7   8   1        0.80        1.43      0.65 o 
   8   8   1       79.63       80.85      1.90 o 
   9   8   1       23.42       22.04      2.08 o 
  10   8   1       75.22       74.38      2.04 o 
  11   8   1        0.06       -0.70      0.84 o 
  12   8   1       16.60       18.12      1.73 o 
  13   8   1        3.37        2.29      1.28 o 
  14   8   1       12.99       12.89      2.28 o 
  15   8   1        0.00       -1.43      1.43 o 
 -15   9   1        0.45       -0.69      1.39 o 
 -14   9   1        9.89        7.35      1.55 o 
 -13   9   1        3.12        3.30      1.34 o 
 -12   9   1        0.14       -0.09      1.20 o 
 -11   9   1        2.63        2.29      1.11 o 
 -10   9   1       29.85       27.51      1.51 o 
  -9   9   1        8.39        8.35      1.08 o 
  -8   9   1        0.06        0.18      0.73 o 
  -7   9   1       10.45       12.89      1.03 o 
  -6   9   1       58.23       59.95      1.72 o 
  -5   9   1       11.03       10.70      0.88 o 
  -4   9   1        7.41       10.69      0.81 o 
  -3   9   1       20.02       22.42      1.03 o 
  -2   9   1       42.71       50.37      1.38 o 
  -1   9   1        3.32        4.13      0.60 o 
   0   9   1       24.71       28.56      0.88 o 
   1   9   1       18.93       23.14      0.92 o 
   2   9   1       22.35       29.27      1.37 o 
   3   9   1        2.74        3.52      0.54 o 
   4   9   1        0.93        1.23      0.50 o 
   5   9   1        6.58        8.76      0.93 o 
   6   9   1       18.65       20.42      0.94 o 
   7   9   1        2.71        2.69      0.72 o 
   8   9   1        1.20        1.24      0.71 o 
   9   9   1        1.99       -0.11      0.83 o 
  10   9   1        6.80        5.35      0.94 o 
  11   9   1        0.92       -1.03      1.03 o 
  12   9   1        0.86        0.60      1.15 o 
  13   9   1        0.70       -0.96      1.32 o 
  14   9   1        2.22       -0.86      1.37 o 
  15   9   1        0.33       -0.79      1.53 o 
 -15  10   1        0.35       -0.96      1.54 o 
 -14  10   1        1.68       -0.18      1.41 o 
 -13  10   1        0.48       -0.23      1.26 o 
 -12  10   1        3.04        3.30      1.31 o 
 -11  10   1        1.08       -0.23      1.14 o 
 -10  10   1       14.48       14.76      1.97 o 
  -9  10   1        2.32        1.61      0.91 o 
  -8  10   1        8.20        8.76      1.17 o 
  -7  10   1        0.30       -0.32      0.75 o 
  -6  10   1       78.59       76.63      1.98 o 
  -5  10   1        9.38        9.16      1.13 o 
  -4  10   1        5.47        1.67      0.67 o 
  -3  10   1        7.40        9.63      0.79 o 
  -2  10   1      232.89      215.15      3.48 o 
  -1  10   1       23.02       17.59      0.98 o 
   0  10   1        0.28        1.35      0.60 o 
   1  10   1       30.73       32.97      1.02 o 
   2  10   1      176.31      159.75      2.46 o 
   3  10   1       16.89       13.12      0.78 o 
   4  10   1        1.11       -0.43      0.50 o 
   5  10   1       14.92       17.55      0.94 o 
   6  10   1       31.85       30.40      1.33 o 
   7  10   1        3.98        3.01      0.78 o 
   8  10   1        2.49        0.88      0.81 o 
   9  10   1        3.03        1.78      0.92 o 
  10  10   1        2.67        1.56      0.95 o 
  11  10   1        0.49       -0.83      1.10 o 
  12  10   1        0.75       -0.42      1.24 o 
  13  10   1        0.46       -1.01      1.31 o 
  14  10   1        0.08       -1.45      1.45 o 
 -14  11   1        4.14        2.32      1.57 o 
 -13  11   1        3.36        2.11      1.40 o 
 -12  11   1        0.05       -1.17      1.17 o 
 -11  11   1        0.46        0.13      1.21 o 
 -10  11   1        4.56        4.06      1.24 o 
  -9  11   1        1.86       -0.64      0.94 o 
  -8  11   1       10.20        9.69      1.13 o 
  -7  11   1        1.45        1.67      1.03 o 
  -6  11   1        0.05        0.55      0.76 o 
  -5  11   1        1.99        2.14      0.77 o 
  -4  11   1       57.25       52.15      2.61 o 
  -3  11   1        2.38        2.92      0.74 o 
  -2  11   1       16.02       17.96      1.06 o 
  -1  11   1       20.72       22.14      1.18 o 
   0  11   1       67.74       62.41      1.64 o 
   1  11   1        1.81        2.39      0.67 o 
   2  11   1       17.58       17.69      0.92 o 
   3  11   1       21.90       21.10      1.01 o 
   4  11   1       19.14       18.48      1.03 o 
   5  11   1        0.83       -0.47      0.68 o 
   6  11   1        1.53        0.73      0.77 o 
   7  11   1        4.27        3.42      0.88 o 
   8  11   1        0.03       -0.79      0.79 o 
   9  11   1        0.27       -0.88      0.88 o 
  10  11   1        0.59       -0.43      1.11 o 
  11  11   1        0.00       -1.42      1.42 o 
  12  11   1        2.67       -0.43      1.34 o 
  13  11   1        0.13       -1.36      1.36 o 
 -13  12   1        0.50       -0.55      1.38 o 
 -12  12   1       25.88       29.97      2.19 o 
 -11  12   1       21.63       22.47      1.88 o 
 -10  12   1       22.85       20.10      1.78 o 
  -9  12   1        0.09       -1.43      1.43 o 
  -8  12   1       94.29       89.47      3.12 o 
  -7  12   1       64.70       61.39      2.03 o 
  -6  12   1       53.16       47.52      1.80 o 
  -5  12   1        2.37        2.57      0.98 o 
  -4  12   1      215.32      182.78      3.41 o 
  -3  12   1      103.00       92.16      3.62 o 
  -2  12   1       83.94       82.83      2.12 o 
  -1  12   1       12.27       13.28      1.46 o 
   0  12   1      258.12      210.68      4.97 o 
   1  12   1       76.98       65.38      2.24 o 
   2  12   1      102.94       95.45      2.20 o 
   3  12   1        9.28       10.06      0.86 o 
   4  12   1      138.18      109.98      2.18 o 
   5  12   1       31.24       25.61      1.33 o 
   6  12   1       79.02       71.64      2.05 o 
   7  12   1        1.94        3.08      1.13 o 
   8  12   1       41.25       38.55      1.71 o 
   9  12   1        8.77        7.64      1.18 o 
  10  12   1       33.14       31.91      2.09 o 
  11  12   1        0.12       -0.70      1.56 o 
  12  12   1        7.83        5.87      2.20 o 
  13  12   1        1.81        0.44      1.53 o 
 -12  13   1        1.64        0.98      1.82 o 
 -11  13   1        0.70        1.21      1.36 o 
 -10  13   1        2.71        1.99      1.83 o 
  -9  13   1        0.48       -1.52      1.73 o 
  -8  13   1       14.57       14.34      1.38 o 
  -7  13   1        3.79        2.21      1.05 o 
  -6  13   1        3.94        3.07      1.56 o 
  -5  13   1        0.35       -0.40      0.89 o 
  -4  13   1       48.52       50.98      2.39 o 
  -3  13   1       10.50       15.92      1.98 o 
  -2  13   1        5.42        7.99      1.51 o 
  -1  13   1        5.45        7.66      1.53 o 
   0  13   1       58.06       66.34      1.93 o 
   1  13   1       11.09       15.83      1.18 o 
   2  13   1        4.32        4.57      0.91 o 
   3  13   1        8.74       11.59      1.07 o 
   4  13   1       23.91       25.77      1.55 o 
   5  13   1        4.58        4.75      0.96 o 
   6  13   1        2.72        1.65      0.91 o 
   7  13   1        3.64        4.56      0.98 o 
   8  13   1        2.49        2.08      1.02 o 
   9  13   1        0.80       -0.62      1.16 o 
  10  13   1        2.21        1.10      1.28 o 
  11  13   1        0.46        1.40      1.40 o 
  12  13   1        0.01       -1.18      1.84 o 
 -11  14   1        6.51        3.97      1.30 o 
 -10  14   1       17.98       19.19      1.85 o 
  -9  14   1        1.05        1.59      1.31 o 
  -8  14   1       14.97        9.79      1.59 o 
  -7  14   1       20.18       18.61      2.16 o 
  -6  14   1       51.31       44.31      1.89 o 
  -5  14   1        0.96        1.27      0.96 o 
  -4  14   1       35.50       27.23      1.53 o 
  -3  14   1       36.40       27.80      1.52 o 
  -2  14   1       85.86       69.60      2.08 o 
  -1  14   1        0.27        1.96      0.90 o 
   0  14   1       46.31       33.26      1.53 o 
   1  14   1       39.02       29.06      1.86 o 
   2  14   1       89.30       69.94      2.03 o 
   3  14   1        0.01        0.39      0.93 o 
   4  14   1       36.49       30.06      1.73 o 
   5  14   1       25.03       19.85      1.55 o 
   6  14   1       57.24       49.22      1.87 o 
   7  14   1        0.00       -0.43      0.90 o 
   8  14   1       13.50       11.36      1.32 o 
   9  14   1        8.94        7.68      1.24 o 
  10  14   1       21.19       17.08      1.84 o 
  11  14   1        0.00        0.25      1.43 o 
 -10  15   1        4.68        2.01      1.26 o 
  -9  15   1        0.35       -1.08      1.08 o 
  -8  15   1       23.00       28.15      2.29 o 
  -7  15   1        7.48        5.41      1.89 o 
  -6  15   1       14.84       14.91      1.38 o 
  -5  15   1        1.90        3.93      1.09 o 
  -4  15   1       67.96       75.20      2.31 o 
  -3  15   1       18.09       20.26      1.44 o 
  -2  15   1       26.73       26.37      1.52 o 
  -1  15   1        4.47        6.26      1.09 o 
   0  15   1       85.02       90.58      2.40 o 
   1  15   1       19.61       22.51      1.45 o 
   2  15   1       23.73       23.84      1.45 o 
   3  15   1        4.42        5.85      1.26 o 
   4  15   1       45.91       52.93      2.23 o 
   5  15   1        9.53        8.39      1.32 o 
   6  15   1       10.18       10.43      1.48 o 
   7  15   1        1.52        2.84      1.22 o 
   8  15   1       10.54       12.00      1.37 o 
   9  15   1        2.27        3.73      1.40 o 
  10  15   1        2.41        1.51      1.98 o 
  -9  16   1        8.37        8.76      1.67 o 
  -8  16   1       13.41       15.79      1.79 o 
  -7  16   1        0.03       -0.01      1.24 o 
  -6  16   1       34.97       36.54      2.55 o 
  -5  16   1       21.17       21.95      2.31 o 
  -4  16   1       26.60       32.23      1.82 o 
  -3  16   1        0.16        1.19      1.01 o 
  -2  16   1       59.04       56.45      2.06 o 
  -1  16   1       28.00       30.72      1.65 o 
   0  16   1       30.14       36.30      1.73 o 
   1  16   1        1.20        1.09      0.99 o 
   2  16   1       44.33       40.32      2.06 o 
   3  16   1       17.66       22.32      2.57 o 
   4  16   1       22.56       26.84      1.85 o 
   5  16   1        1.08       -0.68      1.07 o 
   6  16   1       15.51       15.29      1.69 o 
   7  16   1        5.35        6.39      2.49 o 
   8  16   1       10.34       13.62      1.70 o 
  -7  17   1        0.00       -1.24      1.24 o 
  -6  17   1        0.09        1.61      1.32 o 
  -5  17   1        0.03        0.45      1.19 o 
  -4  17   1        0.33        0.84      1.15 o 
  -3  17   1        0.00        0.61      1.02 o 
  -2  17   1        0.05        0.14      1.03 o 
  -1  17   1        0.03        0.70      1.02 o 
   0  17   1        0.55        2.50      1.09 o 
   1  17   1        0.01       -0.76      1.08 o 
   2  17   1        0.05        0.59      1.15 o 
   3  17   1        0.05       -1.06      1.06 o 
   4  17   1        0.42        2.00      1.26 o 
   5  17   1        0.02       -0.50      1.19 o 
   6  17   1        0.09        0.71      1.23 o 
  -4  18   1        6.26        7.05      1.44 o 
  -3  18   1       20.29       25.26      2.81 o 
  -2  18   1       61.61       69.40      2.44 o 
  -1  18   1        2.42        4.04      1.55 o 
   0  18   1        7.72        5.86      1.49 o 
   1  18   1       21.72       24.66      2.84 o 
   2  18   1       55.96       66.45      3.66 o 
   3  18   1        1.37        3.58      1.39 o 
   4  18   1        3.79        1.93      1.37 o 
 -17   0   2        0.13       -1.06      1.27 o 
 -16   0   2        0.75       -1.13      1.13 o 
 -15   0   2        5.65        5.10      1.28 o 
 -14   0   2        7.22        8.15      2.13 o 
 -13   0   2        1.74        1.72      1.05 o 
 -12   0   2        0.53       -0.31      0.85 o 
 -11   0   2       48.47       47.64      1.73 o 
 -10   0   2      102.79      110.11      2.44 o 
  -9   0   2       51.09       47.65      1.51 o 
  -8   0   2        0.25        0.60      0.56 o 
  -7   0   2      424.94      419.92      6.39 o 
  -6   0   2      769.13      746.04      9.33 o 
  -5   0   2      505.38      416.57     10.09 o 
  -4   0   2        0.41        3.13      0.87 o 
  -3   0   2     2213.09     1992.31     33.93 o 
  -2   0   2     2309.33     2151.49     36.48 o 
  -1   0   2     1489.23     1350.87     22.98 o 
   0   0   2       75.15       65.62      2.26 o 
   1   0   2     3077.90     2878.45     76.06 o 
   2   0   2     1829.93     1690.56     44.73 o 
   3   0   2      953.80      825.91     10.31 o 
   4   0   2      123.02      121.68      1.51 o 
   5   0   2     1213.30     1182.21     13.08 o 
   6   0   2      279.36      264.57      2.90 o 
   7   0   2       98.58       89.90      1.60 o 
   8   0   2       38.88       35.57      0.98 o 
   9   0   2      195.02      206.88      2.83 o 
  10   0   2       16.96       20.91      1.06 o 
  11   0   2        1.34        3.29      1.03 o 
  12   0   2        6.14        7.84      1.92 o 
  13   0   2       20.05       23.79      2.64 o 
  14   0   2        0.38       -0.48      3.13 o 
  15   0   2        0.31       -1.29      1.95 o 
 -17   1   2        0.20       -0.90      0.90 o 
 -16   1   2        0.01       -0.52      0.85 o 
 -15   1   2        0.49        0.07      0.80 o 
 -14   1   2        0.55       -0.04      0.72 o 
 -13   1   2        2.06        0.91      0.70 o 
 -12   1   2        0.72        0.02      0.62 o 
 -11   1   2       15.75       15.29      0.84 o 
 -10   1   2        5.70        4.21      0.60 o 
  -9   1   2        8.79       11.95      0.65 o 
  -8   1   2       17.97       19.82      0.86 o 
  -7   1   2      158.96      133.41      2.24 o 
  -6   1   2       48.81       44.16      1.01 o 
  -5   1   2       42.59       43.43      0.94 o 
  -4   1   2      121.37      118.61      1.61 o 
  -3   1   2      659.55      637.04      6.40 o 
  -2   1   2      208.72      226.66      2.45 o 
  -1   1   2       47.44       45.13      0.76 o 
   0   1   2      470.07      458.13      6.03 o 
   1   1   2      998.09      969.11     24.98 o 
   2   1   2      149.10      150.17      2.21 o 
   3   1   2        9.32        9.22      0.57 o 
   4   1   2      275.46      262.38      2.20 o 
   5   1   2      312.87      280.83      2.37 o 
   6   1   2       27.01       24.08      0.57 o 
   7   1   2        1.72        2.64      0.31 o 
   8   1   2       53.29       56.32      0.88 o 
   9   1   2       51.59       50.70      0.92 o 
  10   1   2        0.78        0.25      0.43 o 
  11   1   2        0.21       -0.35      1.13 o 
  12   1   2        8.56        8.11      1.33 o 
  13   1   2        7.98        7.11      1.43 o 
  14   1   2        0.08       -1.19      1.19 o 
  15   1   2        0.01       -2.09      2.09 o 
  16   1   2        0.77       -1.97      1.97 o 
 -17   2   2        0.31       -0.86      0.91 o 
 -16   2   2        2.69        2.63      0.92 o 
 -15   2   2        6.38        4.76      0.91 o 
 -14   2   2        3.40        1.71      0.77 o 
 -13   2   2        3.68        3.11      0.75 o 
 -12   2   2       27.91       27.58      1.10 o 
 -11   2   2       77.93       69.33      1.43 o 
 -10   2   2       27.42       26.12      1.10 o 
  -9   2   2       37.55       35.75      1.13 o 
  -8   2   2      238.90      220.20      2.95 o 
  -7   2   2      696.85      637.68      6.81 o 
  -6   2   2      175.48      165.54      2.26 o 
  -5   2   2      232.97      233.58      4.13 o 
  -4   2   2     1337.69     1294.73     15.97 o 
  -3   2   2     3273.70     3084.16     29.43 o 
  -2   2   2      517.97      479.78      4.86 o 
  -1   2   2      623.63      695.26     10.43 o 
   0   2   2     2328.47     2328.62     39.64 o 
   1   2   2     3950.77     3796.72    103.25 o 
   2   2   2      309.82      300.25      4.15 o 
   3   2   2      407.06      415.52      4.85 o 
   4   2   2      869.97      827.88      7.95 o 
   5   2   2     1034.89      963.63      9.37 o 
   6   2   2       63.82       65.60      0.98 o 
   7   2   2       77.17       74.55      0.99 o 
   8   2   2      122.21      117.04      1.38 o 
   9   2   2      125.00      122.55      1.57 o 
  10   2   2        6.45        7.30      0.56 o 
  11   2   2       12.34       12.47      0.91 o 
  12   2   2        8.66       10.51      1.42 o 
  13   2   2       10.38       10.53      1.97 o 
  14   2   2        0.26       -0.92      1.83 o 
  15   2   2        1.95       -0.99      1.95 o 
  16   2   2        0.27       -1.09      2.52 o 
 -17   3   2        0.42        0.73      1.07 o 
 -16   3   2        0.27       -0.84      0.84 o 
 -15   3   2        0.25       -0.77      0.77 o 
 -14   3   2        0.22       -0.73      0.73 o 
 -13   3   2        0.75        0.75      0.66 o 
 -12   3   2        0.07       -0.62      0.62 o 
 -11   3   2        0.92       -0.20      0.66 o 
 -10   3   2        0.00       -0.20      0.56 o 
  -9   3   2        0.00       -0.27      0.51 o 
  -8   3   2        1.72        0.65      0.48 o 
  -7   3   2       14.64       17.45      0.79 o 
  -6   3   2        3.94        1.23      0.42 o 
  -5   3   2       15.65       10.21      0.53 o 
  -4   3   2       19.12       15.88      0.58 o 
  -3   3   2        4.39        4.21      0.39 o 
  -2   3   2       30.84       32.52      0.63 o 
  -1   3   2       72.03       76.70      1.55 o 
   0   3   2       39.40       40.86      0.75 o 
   1   3   2        3.34        3.53      0.53 o 
   2   3   2        9.71        8.03      0.47 o 
   3   3   2       16.40       12.88      0.50 o 
   4   3   2       15.83       16.44      0.54 o 
   5   3   2        0.31        0.07      0.38 o 
   6   3   2        0.03       -0.12      0.29 o 
   7   3   2        0.01       -0.35      0.35 o 
   8   3   2        1.13        0.43      0.41 o 
   9   3   2        0.03       -0.39      0.39 o 
  10   3   2        0.04       -0.58      0.58 o 
  11   3   2        0.32       -0.10      0.79 o 
  12   3   2        0.03       -1.14      1.17 o 
  13   3   2        0.02       -0.17      1.70 o 
  14   3   2        0.25       -1.32      1.70 o 
  15   3   2        0.20       -0.86      2.06 o 
  16   3   2        0.08        0.66      2.19 o 
 -17   4   2        1.89        1.43      1.17 o 
 -16   4   2        0.28       -0.20      0.97 o 
 -15   4   2        0.00       -0.85      0.85 o 
 -14   4   2        3.01        3.38      0.82 o 
 -13   4   2       14.82       15.72      1.16 o 
 -12   4   2        6.28        7.58      1.36 o 
 -11   4   2        0.51        0.46      0.68 o 
 -10   4   2       26.15       24.31      1.06 o 
  -9   4   2      116.87      113.46      2.03 o 
  -8   4   2       71.10       72.58      1.50 o 
  -7   4   2        5.57        7.19      0.61 o 
  -6   4   2      152.02      138.36      2.02 o 
  -5   4   2      636.93      618.97      7.18 o 
  -4   4   2      310.58      299.18      3.78 o 
  -3   4   2        3.31        3.79      0.64 o 
  -2   4   2      425.72      414.61      5.04 o 
  -1   4   2     1381.64     1342.12     19.56 o 
   0   4   2      405.31      367.12      4.41 o 
   1   4   2        1.95        3.05      0.53 o 
   2   4   2      279.66      273.36      4.15 o 
   3   4   2      858.20      845.33      9.71 o 
   4   4   2      172.11      169.04      2.14 o 
   5   4   2        1.52        1.95      0.33 o 
   6   4   2       35.07       31.70      0.76 o 
   7   4   2      163.15      163.18      2.50 o 
   8   4   2       27.66       27.71      0.92 o 
   9   4   2        0.00       -0.53      0.53 o 
  10   4   2        3.16        3.24      0.84 o 
  11   4   2       17.91       20.32      1.31 o 
  12   4   2        2.08        0.29      1.35 o 
  13   4   2        0.04       -1.38      2.18 o 
  14   4   2        0.45        0.31      1.95 o 
  15   4   2        1.85        2.78      2.08 o 
  16   4   2        0.14       -1.85      1.85 o 
 -17   5   2        3.74        3.77      1.09 o 
 -16   5   2        0.13       -0.60      0.93 o 
 -15   5   2        0.03        0.30      0.87 o 
 -14   5   2        5.41        5.86      1.12 o 
 -13   5   2       25.12       27.87      1.57 o 
 -12   5   2        0.01       -0.29      0.81 o 
 -11   5   2       13.25       12.53      1.06 o 
 -10   5   2       54.67       48.14      1.61 o 
  -9   5   2       96.46      102.81      2.16 o 
  -8   5   2       14.22       11.53      0.84 o 
  -7   5   2      283.05      240.15      3.47 o 
  -6   5   2      360.48      343.45      4.48 o 
  -5   5   2      345.12      361.87      5.12 o 
  -4   5   2       99.27       89.50      1.78 o 
  -3   5   2     1442.62     1458.32     17.84 o 
  -2   5   2     1023.65     1119.03     12.89 o 
  -1   5   2      585.14      647.97      7.60 o 
   0   5   2       36.01       36.17      0.78 o 
   1   5   2     1463.99     1567.78     19.94 o 
   2   5   2      744.85      807.12      8.46 o 
   3   5   2      196.02      208.57      2.53 o 
   4   5   2        1.89        4.55      0.68 o 
   5   5   2      313.97      290.09      3.49 o 
   6   5   2      144.75      139.17      1.99 o 
   7   5   2       32.74       34.08      1.05 o 
   8   5   2       23.61       27.79      1.04 o 
   9   5   2       10.12        9.30      0.83 o 
  10   5   2       15.01       17.12      1.18 o 
  11   5   2        6.93        5.99      1.08 o 
  12   5   2       16.86       18.72      1.45 o 
  13   5   2        0.81       -1.31      1.31 o 
  14   5   2        0.74        0.18      1.85 o 
  15   5   2        0.93        3.88      2.21 o 
  16   5   2        3.41        4.30      2.37 o 
 -16   6   2        0.00        2.03      1.00 o 
 -15   6   2        0.16        1.11      1.10 o 
 -14   6   2        1.49        0.32      0.96 o 
 -13   6   2        1.39       -0.43      0.89 o 
 -12   6   2        0.94       -0.53      0.88 o 
 -11   6   2        4.88        5.48      0.92 o 
 -10   6   2        2.97        0.88      0.75 o 
  -9   6   2        0.33       -0.19      0.69 o 
  -8   6   2       13.83       15.61      0.99 o 
  -7   6   2       43.19       45.81      1.37 o 
  -6   6   2        4.64        8.20      0.71 o 
  -5   6   2       16.93       12.71      0.85 o 
  -4   6   2       54.83       52.54      1.24 o 
  -3   6   2      137.05      139.12      2.34 o 
  -2   6   2        6.80       11.41      0.63 o 
  -1   6   2       34.55       21.58      0.97 o 
   0   6   2       63.68       53.91      0.99 o 
   1   6   2      174.79      173.40      2.52 o 
   2   6   2        4.00        6.74      0.44 o 
   3   6   2       22.01       16.74      0.61 o 
   4   6   2       26.17       23.89      0.75 o 
   5   6   2       60.25       62.19      1.21 o 
   6   6   2        8.31       10.43      0.73 o 
   7   6   2        0.10       -0.51      0.51 o 
   8   6   2        1.75        2.56      0.63 o 
   9   6   2        7.35        8.07      0.94 o 
  10   6   2        4.70        4.24      0.97 o 
  11   6   2        1.77        0.19      0.95 o 
  12   6   2        0.34       -0.95      0.95 o 
  13   6   2        0.36       -0.56      1.41 o 
  14   6   2        1.30        0.68      2.00 o 
  15   6   2        1.10        2.18      2.19 o 
 -16   7   2        0.13        0.66      1.16 o 
 -15   7   2        0.27        0.16      1.26 o 
 -14   7   2        0.03       -0.80      1.03 o 
 -13   7   2        0.44       -0.02      0.99 o 
 -12   7   2        5.36        4.73      1.73 o 
 -11   7   2        4.87        5.37      1.03 o 
 -10   7   2        4.43        7.34      1.01 o 
  -9   7   2        6.38        4.78      0.81 o 
  -8   7   2       67.84       60.66      1.67 o 
  -7   7   2      119.82      112.53      2.20 o 
  -6   7   2       36.87       45.76      1.48 o 
  -5   7   2       51.91       53.81      1.51 o 
  -4   7   2      278.65      294.39      4.42 o 
  -3   7   2      535.85      510.74      8.15 o 
  -2   7   2       84.97       83.39      2.16 o 
  -1   7   2      125.02      163.19      2.30 o 
   0   7   2      395.16      438.02      4.89 o 
   1   7   2      707.14      691.18      8.98 o 
   2   7   2       44.04       38.56      1.06 o 
   3   7   2      106.93      120.90      1.79 o 
   4   7   2      151.90      156.88      2.18 o 
   5   7   2      248.40      252.80      3.63 o 
   6   7   2        4.43        7.99      0.70 o 
   7   7   2       34.77       31.17      1.18 o 
   8   7   2       14.53       15.74      0.94 o 
   9   7   2       27.76       31.57      1.60 o 
  10   7   2        0.13       -0.84      0.84 o 
  11   7   2        5.52        4.17      1.08 o 
  12   7   2        0.20       -1.00      1.06 o 
  13   7   2        0.91        3.35      1.62 o 
  14   7   2        0.63       -0.70      1.56 o 
  15   7   2        0.68       -0.47      1.97 o 
 -16   8   2        2.74        5.59      1.73 o 
 -15   8   2        5.86        5.92      1.69 o 
 -14   8   2        1.04        1.76      1.41 o 
 -13   8   2        2.01        0.76      1.21 o 
 -12   8   2       10.09       11.89      1.62 o 
 -11   8   2       25.55       31.58      1.60 o 
 -10   8   2        8.44       11.18      1.22 o 
  -9   8   2        0.04        0.22      0.84 o 
  -8   8   2       16.12       16.89      1.21 o 
  -7   8   2       65.76       64.48      1.87 o 
  -6   8   2       43.91       47.01      1.71 o 
  -5   8   2       26.49       22.25      1.04 o 
  -4   8   2       12.40       13.69      0.84 o 
  -3   8   2      127.70      104.92      2.08 o 
  -2   8   2      105.84       83.87      1.76 o 
  -1   8   2       79.06       63.50      1.26 o 
   0   8   2        6.83        8.98      0.53 o 
   1   8   2      122.95       98.10      1.69 o 
   2   8   2       54.09       42.23      0.98 o 
   3   8   2       30.36       24.76      0.84 o 
   4   8   2        3.54        5.17      0.60 o 
   5   8   2       48.21       49.57      1.41 o 
   6   8   2        5.79        6.54      0.69 o 
   7   8   2        0.04       -0.16      0.60 o 
   8   8   2        4.90        4.45      0.83 o 
   9   8   2       17.26       22.70      1.43 o 
  10   8   2        0.09        0.27      0.94 o 
  11   8   2        3.64        2.64      1.10 o 
  12   8   2        3.79        2.81      1.22 o 
  13   8   2        4.68        6.70      1.91 o 
  14   8   2        0.02       -1.67      1.67 o 
 -15   9   2        8.20       12.02      1.82 o 
 -14   9   2        5.29        6.43      1.89 o 
 -13   9   2        1.01        1.46      1.40 o 
 -12   9   2        1.12        0.36      1.96 o 
 -11   9   2       53.47       58.75      2.17 o 
 -10   9   2       51.45       55.44      2.01 o 
  -9   9   2       18.28       17.94      1.33 o 
  -8   9   2        7.73       11.77      1.13 o 
  -7   9   2      261.85      273.01      4.51 o 
  -6   9   2      260.85      262.68      4.41 o 
  -5   9   2      120.33      109.74      2.34 o 
  -4   9   2       25.69       30.66      1.42 o 
  -3   9   2      755.85      746.91     11.70 o 
  -2   9   2      625.89      611.99      8.19 o 
  -1   9   2      279.24      281.01      4.45 o 
   0   9   2       27.85       26.85      1.49 o 
   1   9   2      846.74      814.71     13.31 o 
   2   9   2      530.44      517.60      6.63 o 
   3   9   2      164.77      157.52      2.29 o 
   4   9   2       13.16       15.85      1.29 o 
   5   9   2      331.72      340.69      4.64 o 
   6   9   2      177.44      181.58      3.00 o 
   7   9   2       38.57       37.28      1.38 o 
   8   9   2        2.56        3.69      0.88 o 
   9   9   2       60.08       69.60      2.22 o 
  10   9   2       35.37       39.91      1.89 o 
  11   9   2        5.46        5.53      1.30 o 
  12   9   2        0.32       -0.45      1.28 o 
  13   9   2        6.00        8.83      2.03 o 
  14   9   2        4.67        5.17      1.96 o 
 -15  10   2        5.17        5.91      1.73 o 
 -14  10   2        2.63        2.87      1.55 o 
 -13  10   2       51.03       57.44      3.00 o 
 -12  10   2       24.34       27.30      1.96 o 
 -11  10   2       13.89       16.59      1.70 o 
 -10  10   2       22.01       24.60      1.60 o 
  -9  10   2      196.83      196.24      4.30 o 
  -8  10   2       79.59       82.10      2.32 o 
  -7  10   2       13.35       17.17      1.28 o 
  -6  10   2       99.92       96.94      2.37 o 
  -5  10   2      496.07      474.52      6.83 o 
  -4  10   2      148.47      140.96      2.75 o 
  -3  10   2        0.20        2.86      0.83 o 
  -2  10   2      215.92      217.70      3.56 o 
  -1  10   2      677.26      623.92      8.34 o 
   0  10   2      154.45      144.07      2.32 o 
   1  10   2        0.75        5.18      0.60 o 
   2  10   2      156.17      155.83      2.46 o 
   3  10   2      445.99      413.86      8.03 o 
   4  10   2      113.91      118.27      2.26 o 
   5  10   2        2.63        5.74      0.78 o 
   6  10   2       34.66       34.45      1.35 o 
   7  10   2      148.82      148.20      2.77 o 
   8  10   2       57.68       60.24      2.19 o 
   9  10   2        8.69       10.28      1.28 o 
  10  10   2        3.41        6.53      1.31 o 
  11  10   2       32.66       35.30      1.98 o 
  12  10   2       19.53       21.62      2.64 o 
  13  10   2        5.73        5.81      2.03 o 
 -14  11   2        6.50        9.27      1.93 o 
 -13  11   2       63.83       64.37      2.91 o 
 -12  11   2       23.04       26.97      2.99 o 
 -11  11   2        7.56        8.78      1.42 o 
 -10  11   2       23.03       28.44      1.79 o 
  -9  11   2      271.63      262.62      4.72 o 
  -8  11   2      122.13      129.26      4.14 o 
  -7  11   2       48.02       50.39      1.90 o 
  -6  11   2       48.40       46.15      1.80 o 
  -5  11   2      726.54      678.61      9.37 o 
  -4  11   2      363.99      384.61      5.78 o 
  -3  11   2      121.09      137.47      2.78 o 
  -2  11   2       65.83       65.22      2.59 o 
  -1  11   2     1046.64     1028.44     13.21 o 
   0  11   2      541.16      578.03      7.89 o 
   1  11   2      127.50      146.84      2.80 o 
   2  11   2       49.93       49.50      1.44 o 
   3  11   2      687.64      657.88      8.66 o 
   4  11   2      347.20      346.29      5.16 o 
   5  11   2       53.32       60.25      2.19 o 
   6  11   2       24.13       22.46      1.76 o 
   7  11   2      245.18      230.59      3.77 o 
   8  11   2      116.44      118.73      3.97 o 
   9  11   2        9.32       12.87      1.61 o 
  10  11   2       10.05       11.11      2.44 o 
  11  11   2       56.55       60.54      2.42 o 
  12  11   2       24.84       28.16      2.86 o 
  13  11   2        0.83        0.86      2.00 o 
 -13  12   2       54.37       60.13      4.70 o 
 -12  12   2       22.73       27.62      2.18 o 
 -11  12   2        4.09        4.52      1.52 o 
 -10  12   2       28.08       34.68      1.97 o 
  -9  12   2      269.64      280.08      5.05 o 
  -8  12   2      106.56      113.50      2.90 o 
  -7  12   2        4.68        6.81      1.15 o 
  -6  12   2      121.02      133.75      3.00 o 
  -5  12   2      834.37      842.97     11.38 o 
  -4  12   2      290.13      291.07      7.18 o 
  -3  12   2        3.12       10.07      1.63 o 
  -2  12   2      228.47      265.84      4.41 o 
  -1  12   2     1317.62     1321.74     16.79 o 
   0  12   2      398.70      390.38      5.82 o 
   1  12   2        1.91        5.21      1.57 o 
   2  12   2      163.81      193.94      3.95 o 
   3  12   2      912.78      890.49     12.44 o 
   4  12   2      264.36      260.21      4.26 o 
   5  12   2        3.21        5.79      1.06 o 
   6  12   2       47.90       58.19      1.90 o 
   7  12   2      303.59      309.41      5.46 o 
   8  12   2      101.31      110.44      3.38 o 
   9  12   2        4.55        6.14      1.36 o 
  10  12   2        6.08       10.97      2.34 o 
  11  12   2       56.65       68.04      2.87 o 
  12  12   2       25.93       32.17      2.47 o 
 -12  13   2        4.25        4.02      1.58 o 
 -11  13   2       16.54       18.07      1.90 o 
 -10  13   2       63.42       58.91      2.32 o 
  -9  13   2      196.24      183.02      5.18 o 
  -8  13   2       18.95       23.71      2.72 o 
  -7  13   2       55.03       58.58      2.33 o 
  -6  13   2      206.29      192.49      3.80 o 
  -5  13   2      518.95      476.63      8.64 o 
  -4  13   2       52.77       57.35      6.30 o 
  -3  13   2      117.00      111.68      2.93 o 
  -2  13   2      369.24      331.62      5.30 o 
  -1  13   2      764.12      710.21      9.71 o 
   0  13   2       85.11       86.12      2.64 o 
   1  13   2      132.59      122.38      4.15 o 
   2  13   2      343.62      296.01      5.48 o 
   3  13   2      587.18      531.69     12.81 o 
   4  13   2       76.81       72.08      2.86 o 
   5  13   2       69.97       66.23      2.06 o 
   6  13   2      176.21      163.45      4.15 o 
   7  13   2      249.73      246.07      6.41 o 
   8  13   2       38.73       40.07      2.12 o 
   9  13   2       18.39       20.86      1.79 o 
  10  13   2       54.79       58.43      2.69 o 
  11  13   2       64.53       70.13      2.89 o 
 -11  14   2        2.96       -0.13      1.40 o 
 -10  14   2        2.46        0.32      1.38 o 
  -9  14   2        2.09        1.76      1.26 o 
  -8  14   2        0.00       -1.22      1.22 o 
  -7  14   2        9.54        7.19      1.22 o 
  -6  14   2        9.09        6.11      1.20 o 
  -5  14   2        8.19        6.10      1.10 o 
  -4  14   2        0.00        0.90      1.26 o 
  -3  14   2       18.50       13.60      1.26 o 
  -2  14   2       15.95       10.47      1.22 o 
  -1  14   2       12.69        7.22      1.03 o 
   0  14   2        0.05        0.82      0.82 o 
   1  14   2       16.80       12.42      1.30 o 
   2  14   2       11.11        6.23      1.11 o 
   3  14   2        7.27        3.85      1.10 o 
   4  14   2        0.26        0.90      1.05 o 
   5  14   2        6.09        4.06      1.18 o 
   6  14   2        3.08        2.19      0.96 o 
   7  14   2        1.25        2.04      1.21 o 
   8  14   2        0.45        0.07      1.18 o 
   9  14   2        1.02        0.31      1.26 o 
  10  14   2        0.35        1.42      1.34 o 
 -10  15   2        0.59       -1.39      1.39 o 
  -9  15   2       11.56        9.09      2.06 o 
  -8  15   2        6.99        5.92      1.31 o 
  -7  15   2        0.01       -0.37      1.09 o 
  -6  15   2        1.23        0.10      1.04 o 
  -5  15   2       24.96       23.62      2.94 o 
  -4  15   2       19.59       17.17      2.26 o 
  -3  15   2        1.58        0.98      1.01 o 
  -2  15   2        2.79        3.28      1.02 o 
  -1  15   2       35.65       26.20      1.54 o 
   0  15   2       26.58       21.17      1.60 o 
   1  15   2        2.79        2.19      1.10 o 
   2  15   2        5.84        5.03      1.22 o 
   3  15   2       33.91       22.59      1.69 o 
   4  15   2       18.11       16.18      1.72 o 
   5  15   2        0.82        1.37      1.15 o 
   6  15   2        6.79        4.93      1.29 o 
   7  15   2       18.55       13.88      1.92 o 
   8  15   2        6.48        6.15      1.82 o 
   9  15   2        0.00       -1.07      1.26 o 
  -9  16   2        1.72        2.18      1.75 o 
  -8  16   2        2.40        0.50      1.29 o 
  -7  16   2        0.10        0.40      1.14 o 
  -6  16   2        0.82       -0.94      1.10 o 
  -5  16   2        9.21        5.74      1.23 o 
  -4  16   2        8.12        6.58      1.21 o 
  -3  16   2        0.02        0.96      1.05 o 
  -2  16   2        1.84        2.60      1.02 o 
  -1  16   2       19.26       16.84      1.94 o 
   0  16   2        9.92        7.65      1.32 o 
   1  16   2        0.11       -0.40      1.01 o 
   2  16   2        1.39        1.95      1.15 o 
   3  16   2       14.89       11.15      1.81 o 
   4  16   2        4.04        3.30      1.40 o 
   5  16   2        0.02       -1.06      1.06 o 
   6  16   2        0.34       -0.04      1.48 o 
   7  16   2        4.31        3.27      1.91 o 
   8  16   2        0.51       -0.87      1.74 o 
  -7  17   2       14.29       12.69      1.81 o 
  -6  17   2        0.06        1.38      1.26 o 
  -5  17   2       56.07       56.12      2.33 o 
  -4  17   2       50.10       48.21      2.17 o 
  -3  17   2       36.73       35.90      1.90 o 
  -2  17   2        0.14        4.63      1.20 o 
  -1  17   2       81.92       77.85      2.98 o 
   0  17   2       60.48       59.34      2.52 o 
   1  17   2       38.72       34.88      2.08 o 
   2  17   2        0.42        2.47      1.23 o 
   3  17   2       59.08       52.48      3.47 o 
   4  17   2       33.39       33.04      2.10 o 
   5  17   2       16.34       16.80      1.79 o 
   6  17   2        0.67        2.40      1.66 o 
  -4  18   2       38.91       44.61      2.24 o 
  -3  18   2       29.83       39.06      2.31 o 
  -2  18   2        0.68        6.76      1.56 o 
  -1  18   2       76.70       74.91      2.95 o 
   0  18   2       49.53       50.38      3.10 o 
   1  18   2       32.55       40.02      2.38 o 
   2  18   2        0.34        4.28      2.20 o 
   3  18   2       61.46       61.16      2.73 o 
 -17   1   3        6.37        3.93      1.06 o 
 -16   1   3        0.04       -0.79      0.79 o 
 -15   1   3       10.43       10.54      1.06 o 
 -14   1   3        0.01       -0.69      0.69 o 
 -13   1   3       14.10       13.95      0.97 o 
 -12   1   3        0.00       -0.59      0.59 o 
 -11   1   3      207.87      200.52      2.65 o 
 -10   1   3        3.73        3.45      0.59 o 
  -9   1   3        1.02        3.78      0.51 o 
  -8   1   3        1.34        1.58      0.55 o 
  -7   1   3     2007.62     1869.78     19.83 o 
  -6   1   3       48.06       52.24      1.16 o 
  -5   1   3       22.07       15.59      0.63 o 
  -4   1   3       23.92       31.01      0.71 o 
  -3   1   3     7067.91     7039.76     57.82 o 
  -2   1   3      129.83      143.62      1.56 o 
  -1   1   3       44.04       37.08      0.62 o 
   0   1   3      100.19      117.79      1.48 o 
   1   1   3     7652.10     7904.82     85.40 o 
   2   1   3      114.91      120.10      1.73 o 
   3   1   3       58.98       44.33      0.99 o 
   4   1   3       56.97       63.78      0.94 o 
   5   1   3     2496.61     2331.62     19.33 o 
   6   1   3       28.08       29.68      0.64 o 
   7   1   3        1.14        0.57      0.37 o 
   8   1   3       10.97       13.30      1.05 o 
   9   1   3      297.17      269.27      8.97 o 
  10   1   3        2.19        1.44      0.98 o 
  11   1   3        5.41        6.06      1.16 o 
  12   1   3        2.38        1.11      1.28 o 
  13   1   3       20.30       21.77      2.84 o 
  14   1   3        0.08       -1.67      1.67 o 
  15   1   3        3.08        1.11      2.02 o 
  16   1   3        0.47       -1.51      3.66 o 
 -17   2   3        0.05       -0.91      0.91 o 
 -16   2   3        0.00       -0.47      0.85 o 
 -15   2   3       17.02       16.39      1.14 o 
 -14   2   3        0.50       -0.20      0.75 o 
 -13   2   3        0.01       -0.67      0.67 o 
 -12   2   3        0.04       -0.59      0.59 o 
 -11   2   3       54.02       51.57      1.33 o 
 -10   2   3        1.92        1.78      0.66 o 
  -9   2   3        3.31        3.99      0.66 o 
  -8   2   3        0.71        0.23      0.48 o 
  -7   2   3       70.67       74.28      1.50 o 
  -6   2   3        0.19       -0.39      0.39 o 
  -5   2   3      108.88      108.95      1.54 o 
  -4   2   3        9.16        9.17      0.44 o 
  -3   2   3       12.02        7.56      0.39 o 
  -2   2   3        2.06        1.80      0.23 o 
  -1   2   3      508.21      487.16      4.31 o 
   0   2   3        4.38        3.00      0.33 o 
   1   2   3       23.21       16.88      0.55 o 
   2   2   3        0.77        1.05      0.23 o 
   3   2   3      155.00      158.21      2.23 o 
   4   2   3        0.98        0.50      0.22 o 
   5   2   3       16.94       19.51      1.54 o 
   6   2   3        1.27        1.56      0.34 o 
   7   2   3       10.64       12.26      0.77 o 
   8   2   3        0.27       -0.22      0.50 o 
   9   2   3       18.31       20.00      1.20 o 
  10   2   3        0.25       -0.96      1.00 o 
  11   2   3        0.84       -1.22      1.28 o 
  12   2   3        0.02       -1.04      1.04 o 
  13   2   3        7.71        5.50      1.81 o 
  14   2   3        0.10       -1.28      1.87 o 
  15   2   3        0.05       -1.45      1.87 o 
 -17   3   3        0.20       -0.91      0.91 o 
 -16   3   3        0.26       -0.27      0.88 o 
 -15   3   3        0.94       -0.38      0.84 o 
 -14   3   3        0.01       -0.47      0.81 o 
 -13   3   3        0.38       -0.63      0.66 o 
 -12   3   3        2.63        2.84      0.82 o 
 -11   3   3        1.25        1.27      0.76 o 
 -10   3   3        1.36        2.40      0.70 o 
  -9   3   3       11.44       13.76      0.86 o 
  -8   3   3       16.40       16.94      0.88 o 
  -7   3   3        0.01       -0.52      0.52 o 
  -6   3   3        6.12        7.03      0.50 o 
  -5   3   3       60.50       63.67      1.14 o 
  -4   3   3       35.61       33.44      0.92 o 
  -3   3   3       50.12       65.69      0.97 o 
  -2   3   3        0.40        0.58      0.22 o 
  -1   3   3       50.89       61.33      0.94 o 
   0   3   3        0.99        2.08      0.39 o 
   1   3   3       28.86       40.26      0.90 o 
   2   3   3        0.00        0.25      0.23 o 
   3   3   3      160.99      171.47      2.24 o 
   4   3   3        3.20        3.81      0.36 o 
   5   3   3        9.91       10.63      0.57 o 
   6   3   3        0.04       -0.29      0.29 o 
   7   3   3       44.13       49.62      1.18 o 
   8   3   3        2.49        2.34      0.61 o 
   9   3   3        7.26       10.74      1.07 o 
  10   3   3        0.13       -0.82      0.82 o 
  11   3   3        1.68        2.83      1.41 o 
  12   3   3        1.42       -0.91      1.51 o 
  13   3   3        2.27       -1.55      1.55 o 
  14   3   3        0.01       -2.00      2.00 o 
  15   3   3        0.09       -2.00      2.00 o 
 -17   4   3        0.46       -0.96      1.01 o 
 -16   4   3        0.48        0.37      1.03 o 
 -15   4   3       42.96       39.24      1.46 o 
 -14   4   3        0.79        0.93      0.77 o 
 -13   4   3        2.64        2.14      1.17 o 
 -12   4   3        4.14        5.34      0.88 o 
 -11   4   3      191.35      179.29      2.91 o 
 -10   4   3        3.11        3.36      0.92 o 
  -9   4   3        8.82       15.02      0.92 o 
  -8   4   3       19.30       21.78      0.97 o 
  -7   4   3      670.87      726.83      7.76 o 
  -6   4   3        6.13        5.16      0.51 o 
  -5   4   3       72.30       86.83      1.39 o 
  -4   4   3       65.22       68.44      1.24 o 
  -3   4   3     1995.29     2340.07     20.27 o 
  -2   4   3        0.56        3.98      0.55 o 
  -1   4   3      270.07      283.12      3.07 o 
   0   4   3       48.47       54.96      0.89 o 
   1   4   3     1491.61     1857.98     27.63 o 
   2   4   3       26.56       32.98      0.75 o 
   3   4   3       55.22       58.85      1.04 o 
   4   4   3        3.13        4.52      0.42 o 
   5   4   3      303.49      353.34      4.04 o 
   6   4   3       16.84       17.49      0.71 o 
   7   4   3        1.10        2.12      0.52 o 
   8   4   3        0.45       -0.19      0.53 o 
   9   4   3       78.41       83.84      2.54 o 
  10   4   3        6.79        6.73      1.36 o 
  11   4   3        0.00        0.51      1.59 o 
  12   4   3        0.55       -1.30      1.52 o 
  13   4   3       20.37       20.48      2.82 o 
  14   4   3        1.78        0.57      2.13 o 
  15   4   3        0.06       -1.50      1.99 o 
 -17   5   3        7.18        6.37      1.34 o 
 -16   5   3        0.07       -0.98      0.98 o 
 -15   5   3       15.01       14.64      1.23 o 
 -14   5   3        0.18       -0.44      1.04 o 
 -13   5   3       57.87       59.93      2.03 o 
 -12   5   3        1.15        0.65      0.95 o 
 -11   5   3      140.27      127.69      2.71 o 
 -10   5   3        1.07        0.36      0.75 o 
  -9   5   3      292.75      309.18      4.48 o 
  -8   5   3       12.21       14.84      0.96 o 
  -7   5   3      899.45      881.02     10.25 o 
  -6   5   3        7.93        7.90      0.77 o 
  -5   5   3      836.12      892.85      9.28 o 
  -4   5   3       68.02       72.48      1.49 o 
  -3   5   3     3330.62     3536.69     35.86 o 
  -2   5   3       27.90       31.53      1.43 o 
  -1   5   3     1197.19     1338.58     12.75 o 
   0   5   3      116.52      123.82      1.60 o 
   1   5   3     3568.67     3802.76     60.75 o 
   2   5   3       15.94       17.07      1.38 o 
   3   5   3      795.29      864.32      8.97 o 
   4   5   3       65.75       68.15      1.22 o 
   5   5   3     1063.89     1068.68     11.09 o 
   6   5   3        3.29        3.93      0.62 o 
   7   5   3      246.51      270.17      4.11 o 
   8   5   3       17.88       22.52      1.63 o 
   9   5   3      183.12      182.28      3.24 o 
  10   5   3        0.77       -0.11      1.08 o 
  11   5   3       47.93       53.87      2.38 o 
  12   5   3        3.17        5.25      2.10 o 
  13   5   3       23.38       24.06      3.83 o 
  14   5   3        0.16       -1.73      1.73 o 
  15   5   3        5.95        6.20      2.53 o 
 -16   6   3        0.01       -0.96      0.96 o 
 -15   6   3       10.18       10.10      1.44 o 
 -14   6   3        0.01       -0.89      1.05 o 
 -13   6   3        9.20        9.87      1.29 o 
 -12   6   3        1.34        2.19      0.98 o 
 -11   6   3       77.28       77.77      2.17 o 
 -10   6   3        0.79       -0.76      0.76 o 
  -9   6   3       84.62       85.00      2.08 o 
  -8   6   3       17.00       19.43      1.10 o 
  -7   6   3      463.70      456.93      5.90 o 
  -6   6   3        3.96        5.26      0.63 o 
  -5   6   3      447.01      449.02      5.58 o 
  -4   6   3       56.32       68.23      1.33 o 
  -3   6   3     1463.06     1660.47     16.78 o 
  -2   6   3        8.66       13.69      1.01 o 
  -1   6   3      881.11      908.86      8.88 o 
   0   6   3       47.88       59.93      1.08 o 
   1   6   3     1468.59     1702.20     22.59 o 
   2   6   3       10.17       13.02      0.87 o 
   3   6   3      593.19      602.43      6.67 o 
   4   6   3       11.22       13.49      0.74 o 
   5   6   3      455.40      463.63      5.79 o 
   6   6   3        4.87        4.91      0.72 o 
   7   6   3      143.63      141.22      2.81 o 
   8   6   3        1.84        2.92      0.78 o 
   9   6   3       77.06       77.71      2.02 o 
  10   6   3        1.43        0.31      1.19 o 
  11   6   3       16.16       17.76      1.90 o 
  12   6   3        0.67       -0.31      2.00 o 
  13   6   3       10.88        7.71      2.30 o 
  14   6   3        0.37       -1.97      1.97 o 
  15   6   3        1.06       -0.72      1.99 o 
 -16   7   3        0.00        1.11      1.30 o 
 -15   7   3        0.84        0.79      1.26 o 
 -14   7   3        0.12       -0.32      0.99 o 
 -13   7   3        3.74        4.96      1.06 o 
 -12   7   3        0.01       -1.00      1.00 o 
 -11   7   3        4.70        5.57      1.05 o 
 -10   7   3        0.09       -0.98      0.98 o 
  -9   7   3       41.13       43.76      1.78 o 
  -8   7   3        0.28       -0.70      0.70 o 
  -7   7   3       23.24       25.60      1.23 o 
  -6   7   3        1.64        1.88      0.66 o 
  -5   7   3      161.46      179.03      3.52 o 
  -4   7   3        2.36        2.83      0.50 o 
  -3   7   3       63.32       59.97      1.30 o 
  -2   7   3        0.36        0.70      0.35 o 
  -1   7   3      225.61      241.79      3.01 o 
   0   7   3        2.83        2.82      0.42 o 
   1   7   3       57.80       55.16      1.35 o 
   2   7   3        1.32        1.05      0.33 o 
   3   7   3      173.66      190.50      3.13 o 
   4   7   3        2.71        3.15      0.52 o 
   5   7   3       22.70       28.52      1.06 o 
   6   7   3        2.42        3.20      0.72 o 
   7   7   3       49.76       49.02      1.64 o 
   8   7   3        1.57        1.33      1.17 o 
   9   7   3        6.96        6.90      1.02 o 
  10   7   3        0.84       -0.40      1.30 o 
  11   7   3        6.94        5.39      2.13 o 
  12   7   3        0.35       -1.55      1.55 o 
  13   7   3        1.81        1.40      2.13 o 
  14   7   3        0.11        0.39      2.01 o 
 -16   8   3        0.01       -0.15      1.59 o 
 -15   8   3        0.08       -1.22      1.22 o 
 -14   8   3        1.07       -1.17      1.18 o 
 -13   8   3       19.78       18.93      1.57 o 
 -12   8   3        0.00       -0.98      0.98 o 
 -11   8   3        1.76        2.72      1.07 o 
 -10   8   3        4.89        3.54      1.02 o 
  -9   8   3      127.83      117.92      2.54 o 
  -8   8   3        0.35       -0.79      0.79 o 
  -7   8   3       36.63       36.42      1.44 o 
  -6   8   3       12.46       16.88      1.12 o 
  -5   8   3      418.15      395.32      7.42 o 
  -4   8   3        1.92        2.62      0.62 o 
  -3   8   3      236.49      251.50      3.96 o 
  -2   8   3       21.93       27.78      0.97 o 
  -1   8   3      607.72      618.14      9.46 o 
   0   8   3        8.00       10.00      0.60 o 
   1   8   3      254.27      271.61      3.35 o 
   2   8   3       20.42       23.64      0.94 o 
   3   8   3      422.53      402.19      7.71 o 
   4   8   3       11.84       11.90      0.78 o 
   5   8   3       58.46       57.09      1.43 o 
   6   8   3        5.58        5.99      0.85 o 
   7   8   3      129.73      124.97      2.72 o 
   8   8   3        4.81        5.92      0.95 o 
   9   8   3        7.50        9.86      1.19 o 
  10   8   3        0.79       -0.50      1.40 o 
  11   8   3       20.35       20.66      2.09 o 
  12   8   3        0.98       -0.74      1.61 o 
  13   8   3        0.27       -1.74      1.74 o 
  14   8   3        0.03       -1.53      2.21 o 
 -15   9   3       14.77       18.36      2.07 o 
 -14   9   3        1.25        1.53      1.53 o 
 -13   9   3        0.07        0.53      1.29 o 
 -12   9   3        0.02       -1.04      1.36 o 
 -11   9   3       98.41       99.41      2.81 o 
 -10   9   3        5.28        5.38      1.24 o 
  -9   9   3        0.51        0.80      0.97 o 
  -8   9   3        1.24        0.41      0.97 o 
  -7   9   3      424.71      409.72      6.23 o 
  -6   9   3       14.77       17.72      1.22 o 
  -5   9   3        0.87        1.93      0.88 o 
  -4   9   3        8.52       10.43      0.94 o 
  -3   9   3      906.48      909.39     11.75 o 
  -2   9   3       24.99       27.95      1.31 o 
  -1   9   3       12.58       20.87      1.04 o 
   0   9   3       24.59       27.74      1.45 o 
   1   9   3      915.81      923.33     14.11 o 
   2   9   3       27.55       28.90      1.09 o 
   3   9   3        1.07        2.66      0.58 o 
   4   9   3       20.64       20.37      1.01 o 
   5   9   3      441.63      418.75      6.49 o 
   6   9   3       12.73       14.32      1.47 o 
   7   9   3        0.16        0.35      0.87 o 
   8   9   3        8.22        8.27      1.11 o 
   9   9   3      106.92      111.80      2.86 o 
  10   9   3        2.38        3.72      1.29 o 
  11   9   3        0.06        0.90      1.67 o 
  12   9   3        2.55        5.49      1.87 o 
  13   9   3       17.95       22.34      2.59 o 
 -14  10   3        0.36        0.64      1.43 o 
 -13  10   3        7.46        7.49      1.49 o 
 -12  10   3        0.31       -0.02      1.29 o 
 -11  10   3       39.53       38.05      2.01 o 
 -10  10   3        1.47        0.97      1.17 o 
  -9  10   3       25.35       27.47      1.71 o 
  -8  10   3        0.21       -0.95      1.71 o 
  -7  10   3       71.00       72.11      2.21 o 
  -6  10   3        3.52        3.78      1.18 o 
  -5  10   3       60.32       62.06      2.06 o 
  -4  10   3        0.57       -0.19      0.80 o 
  -3  10   3       96.29       92.71      2.17 o 
  -2  10   3        2.35        3.27      0.78 o 
  -1  10   3       83.17       80.47      1.94 o 
   0  10   3        2.94        2.76      0.63 o 
   1  10   3       74.76       75.44      1.71 o 
   2  10   3        0.11        0.52      0.58 o 
   3  10   3       37.44       38.07      1.28 o 
   4  10   3        5.41        4.82      0.78 o 
   5  10   3       41.00       47.58      1.77 o 
   6  10   3        0.11        0.05      0.84 o 
   7  10   3       10.21       11.42      1.73 o 
   8  10   3        4.49        4.20      1.10 o 
   9  10   3       21.86       29.99      2.11 o 
  10  10   3        0.25        0.34      1.05 o 
  11  10   3        2.78        2.21      2.60 o 
  12  10   3        1.73        1.10      1.88 o 
  13  10   3        6.75       10.56      3.50 o 
 -14  11   3        1.60       -1.24      1.57 o 
 -13  11   3        5.48        5.11      1.48 o 
 -12  11   3        0.37        2.13      1.33 o 
 -11  11   3      239.52      241.44      4.76 o 
 -10  11   3        9.12       13.19      1.47 o 
  -9  11   3       15.34       17.61      2.22 o 
  -8  11   3        6.37       11.28      1.32 o 
  -7  11   3     1064.97     1037.39     13.85 o 
  -6  11   3       28.97       37.57      2.51 o 
  -5  11   3       21.46       28.96      2.08 o 
  -4  11   3       28.71       45.72      3.10 o 
  -3  11   3     2570.17     2395.83     34.29 o 
  -2  11   3       39.83       57.00      4.30 o 
  -1  11   3       22.68       36.28      1.63 o 
   0  11   3       48.50       62.15      3.44 o 
   1  11   3     2742.61     2619.24     39.34 o 
   2  11   3       19.01       34.38      2.11 o 
   3  11   3       24.19       29.63      1.43 o 
   4  11   3       35.92       45.75      3.18 o 
   5  11   3     1275.73     1233.62     28.26 o 
   6  11   3        4.15        9.09      2.44 o 
   7  11   3       13.15       15.76      1.39 o 
   8  11   3       14.72       21.39      1.57 o 
   9  11   3      321.31      342.21      6.02 o 
  10  11   3        0.75        3.86      1.33 o 
  11  11   3        2.91        2.96      1.83 o 
  12  11   3        4.14        6.26      2.09 o 
 -13  12   3        9.08        9.95      1.88 o 
 -12  12   3        0.94        1.15      1.28 o 
 -11  12   3       39.19       42.23      2.12 o 
 -10  12   3        2.51        2.78      1.28 o 
  -9  12   3       31.18       34.77      1.91 o 
  -8  12   3        3.99        4.56      1.21 o 
  -7  12   3      172.24      170.39      3.57 o 
  -6  12   3        4.33        5.21      1.33 o 
  -5  12   3       75.14       71.84      3.19 o 
  -4  12   3       10.02       13.99      1.43 o 
  -3  12   3      433.25      450.51      8.00 o 
  -2  12   3        2.68        5.92      1.01 o 
  -1  12   3      112.90      104.75      2.66 o 
   0  12   3       13.53       16.72      1.38 o 
   1  12   3      508.08      516.00     12.13 o 
   2  12   3        0.56        2.44      1.48 o 
   3  12   3      102.02       97.31      2.29 o 
   4  12   3       10.40       11.26      1.11 o 
   5  12   3      275.52      268.00      4.77 o 
   6  12   3        0.00        1.48      1.13 o 
   7  12   3       52.34       54.51      2.08 o 
   8  12   3        5.31        6.94      1.33 o 
   9  12   3       83.37       92.04      2.78 o 
  10  12   3        0.05        1.20      1.24 o 
  11  12   3       15.81       18.38      2.43 o 
 -12  13   3        0.01       -0.69      1.28 o 
 -11  13   3        0.82        0.33      1.28 o 
 -10  13   3        0.10       -0.33      1.21 o 
  -9  13   3        0.33        0.16      1.10 o 
  -8  13   3        0.07       -0.98      1.02 o 
  -7  13   3        2.21        0.76      1.04 o 
  -6  13   3        0.06       -0.17      0.96 o 
  -5  13   3        0.00        0.15      0.93 o 
  -4  13   3        0.12        0.13      0.91 o 
  -3  13   3        5.69        5.18      1.29 o 
  -2  13   3        0.01       -0.47      0.82 o 
  -1  13   3        0.29       -0.85      0.85 o 
   0  13   3        0.11       -1.18      1.18 o 
   1  13   3        9.12        9.15      1.22 o 
   2  13   3        0.29       -0.60      0.90 o 
   3  13   3        0.06       -0.51      0.99 o 
   4  13   3        0.00       -1.00      1.00 o 
   5  13   3        8.54       10.67      1.53 o 
   6  13   3        0.36       -0.37      0.97 o 
   7  13   3        0.76        0.56      1.57 o 
   8  13   3        0.11       -0.62      1.12 o 
   9  13   3        4.71        3.39      1.50 o 
  10  13   3        0.09        0.38      1.25 o 
 -11  14   3        0.92        0.77      1.32 o 
 -10  14   3        0.06       -0.21      1.27 o 
  -9  14   3       62.19       53.75      2.32 o 
  -8  14   3        2.16        0.52      1.14 o 
  -7  14   3        2.01        1.12      1.08 o 
  -6  14   3        0.01        2.21      1.18 o 
  -5  14   3      159.30      131.28      3.84 o 
  -4  14   3        4.33        5.43      1.10 o 
  -3  14   3        2.23        4.75      1.09 o 
  -2  14   3        0.76        1.93      0.95 o 
  -1  14   3      230.45      201.76      4.35 o 
   0  14   3        5.03        5.49      1.17 o 
   1  14   3        0.41        3.02      1.26 o 
   2  14   3        2.44        3.35      1.11 o 
   3  14   3      184.02      151.91      3.61 o 
   4  14   3        3.86        5.14      1.50 o 
   5  14   3        0.13        0.74      1.34 o 
   6  14   3        2.39        3.38      1.17 o 
   7  14   3       81.57       71.39      2.68 o 
   8  14   3        1.96        2.39      1.61 o 
   9  14   3        0.37       -0.63      2.44 o 
 -10  15   3        0.22       -0.99      1.26 o 
  -9  15   3        0.01       -1.13      1.13 o 
  -8  15   3        1.09        1.22      1.22 o 
  -7  15   3       19.68       20.67      1.68 o 
  -6  15   3        1.37        1.53      1.14 o 
  -5  15   3        3.43        2.94      1.12 o 
  -4  15   3        0.60       -0.27      0.98 o 
  -3  15   3       59.92       58.42      2.11 o 
  -2  15   3        2.39        2.98      1.17 o 
  -1  15   3       13.96       13.36      1.48 o 
   0  15   3        0.02       -0.32      1.31 o 
   1  15   3       72.00       65.38      2.41 o 
   2  15   3        1.15        1.48      1.06 o 
   3  15   3       12.37       12.43      1.44 o 
   4  15   3        0.11        0.21      1.45 o 
   5  15   3       34.83       32.29      2.96 o 
   6  15   3        0.15        1.35      1.50 o 
   7  15   3        4.60        4.10      1.66 o 
   8  15   3        0.11       -0.15      1.23 o 
  -8  16   3        0.81        1.14      1.30 o 
  -7  16   3        0.01       -0.79      1.20 o 
  -6  16   3        0.03       -1.07      1.13 o 
  -5  16   3       13.67       19.48      1.96 o 
  -4  16   3        1.90        0.75      1.11 o 
  -3  16   3        0.12       -0.07      1.18 o 
  -2  16   3        0.09       -0.66      1.05 o 
  -1  16   3       27.04       31.00      1.96 o 
   0  16   3        1.51        0.76      1.21 o 
   1  16   3        0.21        2.16      1.18 o 
   2  16   3        0.01       -0.86      1.02 o 
   3  16   3       17.71       22.34      2.29 o 
   4  16   3        0.33        1.50      1.52 o 
   5  16   3        0.14       -1.38      1.38 o 
   6  16   3        0.06       -1.38      1.38 o 
   7  16   3        3.31        0.70      1.91 o 
  -6  17   3        0.36       -0.48      1.25 o 
  -5  17   3        0.95        1.82      1.29 o 
  -4  17   3        1.60        0.92      1.38 o 
  -3  17   3       65.61       73.68      2.91 o 
  -2  17   3        0.57        0.67      1.29 o 
  -1  17   3        1.08        3.14      1.30 o 
   0  17   3        2.20        1.81      1.37 o 
   1  17   3       71.72       76.42      2.81 o 
   2  17   3        0.46        0.12      1.18 o 
   3  17   3        0.99        1.01      1.65 o 
   4  17   3        1.46       -0.73      1.61 o 
  -2  18   3        0.17       -1.24      1.24 o 
  -1  18   3        9.28        7.84      1.57 o 
   0  18   3        0.01       -0.42      1.29 o 
 -17   0   4        3.15        0.35      1.38 o 
 -16   0   4        3.14        0.17      1.28 o 
 -15   0   4       17.38       13.85      1.68 o 
 -14   0   4        0.00       -0.55      1.11 o 
 -13   0   4       19.37       19.51      1.58 o 
 -12   0   4        9.49        5.76      1.05 o 
 -11   0   4       23.01       21.25      1.76 o 
 -10   0   4        1.65        0.21      0.76 o 
  -9   0   4      154.02      148.69      2.96 o 
  -8   0   4       21.47       22.23      1.18 o 
  -7   0   4        4.88        4.23      1.45 o 
  -6   0   4       13.49       12.21      0.88 o 
  -5   0   4      615.92      649.61      8.48 o 
  -4   0   4       65.40       69.18      2.69 o 
  -3   0   4      132.11      131.46      2.73 o 
  -2   0   4       26.31       29.92      1.15 o 
  -1   0   4      841.87     1008.93     14.38 o 
   0   0   4       84.30       90.50      1.79 o 
   1   0   4      193.39      199.06      4.37 o 
   2   0   4       54.28       57.36      1.76 o 
   3   0   4      476.35      497.27     11.12 o 
   4   0   4       13.22       13.28      0.93 o 
   5   0   4       72.39       72.87      2.93 o 
   6   0   4       17.79       18.14      2.52 o 
   7   0   4       85.79       83.37      3.32 o 
   8   0   4        1.40        0.17      1.12 o 
   9   0   4       93.93       82.10      6.18 o 
  10   0   4        0.63        0.10      1.57 o 
  11   0   4        7.62        5.08      1.85 o 
  12   0   4        0.59       -1.58      1.58 o 
  13   0   4       40.47       37.35      4.96 o 
  14   0   4        0.00       -2.61      2.61 o 
  15   0   4        0.90       -4.35      4.35 o 
 -17   1   4        0.13       -0.91      0.91 o 
 -16   1   4        0.56       -0.87      0.87 o 
 -15   1   4       22.50       22.16      1.31 o 
 -14   1   4        5.57        4.13      0.89 o 
 -13   1   4        0.17       -0.70      0.70 o 
 -12   1   4        5.25        3.40      0.76 o 
 -11   1   4      176.63      159.03      2.36 o 
 -10   1   4       28.44       28.13      1.03 o 
  -9   1   4       13.88       11.37      0.78 o 
  -8   1   4       47.50       40.44      1.23 o 
  -7   1   4     1019.60     1008.72     10.47 o 
  -6   1   4       88.15       88.89      1.42 o 
  -5   1   4      280.78      285.31      3.04 o 
  -4   1   4      279.25      272.85      2.85 o 
  -3   1   4     3365.14     3647.96     30.26 o 
  -2   1   4       76.33       78.82      1.09 o 
  -1   1   4      776.05      896.50      7.73 o 
   0   1   4      360.10      375.04      3.39 o 
   1   1   4     3051.00     3416.37     36.89 o 
   2   1   4       19.05       22.85      0.79 o 
   3   1   4       80.67       83.10      1.98 o 
   4   1   4       79.55       72.72      1.62 o 
   5   1   4      828.18      828.62     10.67 o 
   6   1   4        3.59        3.11      0.78 o 
   7   1   4        2.68        5.20      0.92 o 
   8   1   4        6.42        5.64      1.00 o 
   9   1   4      133.04      119.38      3.99 o 
  10   1   4        0.42        0.41      0.99 o 
  11   1   4        4.25        4.78      1.25 o 
  12   1   4        0.10       -0.70      1.16 o 
  13   1   4       15.57       13.37      1.73 o 
  14   1   4        0.07       -1.12      4.18 o 
  15   1   4        1.79       -1.96      1.98 o 
 -17   2   4        0.42       -0.65      0.97 o 
 -16   2   4        1.53       -0.89      0.89 o 
 -15   2   4        7.16        3.58      0.98 o 
 -14   2   4        0.55       -0.76      0.77 o 
 -13   2   4        0.00       -0.67      0.67 o 
 -12   2   4        5.41        4.61      0.79 o 
 -11   2   4       27.36       25.94      1.21 o 
 -10   2   4        4.07        2.09      0.73 o 
  -9   2   4       17.03       14.72      0.92 o 
  -8   2   4       12.70       13.38      0.98 o 
  -7   2   4       84.19       95.38      1.70 o 
  -6   2   4       19.25       19.29      0.80 o 
  -5   2   4      144.40      134.03      1.77 o 
  -4   2   4        7.88        8.63      0.62 o 
  -3   2   4      128.46      151.85      1.80 o 
  -2   2   4       50.79       50.05      0.85 o 
  -1   2   4      303.48      315.91      2.98 o 
   0   2   4        0.09        0.04      0.42 o 
   1   2   4      229.54      265.81      3.21 o 
   2   2   4       65.68       60.96      1.19 o 
   3   2   4      197.59      195.71      2.72 o 
   4   2   4        0.39        0.83      0.42 o 
   5   2   4      219.89      236.52      3.71 o 
   6   2   4       26.28       25.00      1.14 o 
   7   2   4       34.22       30.53      1.54 o 
   8   2   4        0.00       -0.66      0.82 o 
   9   2   4       70.80       71.86      2.42 o 
  10   2   4        4.38        3.73      1.15 o 
  11   2   4        1.41        0.63      1.16 o 
  12   2   4        0.09       -1.76      1.76 o 
  13   2   4       15.82       15.55      2.34 o 
  14   2   4        0.50       -1.74      1.74 o 
  15   2   4        0.03       -3.74      3.74 o 
 -17   3   4        7.61        4.65      1.31 o 
 -16   3   4        1.17        0.13      0.92 o 
 -15   3   4       58.02       54.57      1.67 o 
 -14   3   4       17.82       15.15      1.10 o 
 -13   3   4       54.84       50.49      1.45 o 
 -12   3   4        8.20        7.10      0.98 o 
 -11   3   4      481.29      455.40      5.68 o 
 -10   3   4       98.76       92.93      2.02 o 
  -9   3   4      261.68      249.40      3.49 o 
  -8   3   4       50.39       47.14      1.32 o 
  -7   3   4     2810.07     2813.76     25.41 o 
  -6   3   4      406.62      411.66      4.69 o 
  -5   3   4      847.44      885.25      7.96 o 
  -4   3   4      175.02      171.63      2.14 o 
  -3   3   4     8080.05     8915.34     73.35 o 
  -2   3   4      805.32      872.66      8.21 o 
  -1   3   4     1374.12     1552.69     14.68 o 
   0   3   4      204.25      216.40      3.52 o 
   1   3   4     7678.26     8429.67     83.29 o 
   2   3   4      481.47      508.11      6.25 o 
   3   3   4      847.75      913.97     10.65 o 
   4   3   4       68.42       67.16      2.77 o 
   5   3   4     2432.98     2516.20     28.23 o 
   6   3   4      102.82      106.71      2.24 o 
   7   3   4      278.22      274.98      4.35 o 
   8   3   4        7.07        8.15      1.41 o 
   9   3   4      389.34      380.17     12.32 o 
  10   3   4       13.56       12.49      1.37 o 
  11   3   4       65.85       65.70      3.21 o 
  12   3   4        0.15       -1.52      1.52 o 
  13   3   4       44.11       43.38      2.97 o 
  14   3   4        1.30       -1.54      1.54 o 
  15   3   4       10.81        7.74      2.61 o 
 -17   4   4        0.21       -1.25      1.25 o 
 -16   4   4        0.01       -0.77      0.89 o 
 -15   4   4        0.36        0.08      0.89 o 
 -14   4   4        0.46       -0.19      0.78 o 
 -13   4   4        5.66        5.34      0.99 o 
 -12   4   4        0.15        0.07      0.80 o 
 -11   4   4        7.98       10.11      1.05 o 
 -10   4   4        3.61        2.01      0.78 o 
  -9   4   4       65.53       68.01      1.64 o 
  -8   4   4        1.03        0.65      0.60 o 
  -7   4   4       71.89       74.68      1.49 o 
  -6   4   4       19.24       16.59      0.76 o 
  -5   4   4      289.30      259.52      3.01 o 
  -4   4   4        3.30        2.50      0.43 o 
  -3   4   4      136.44      148.06      1.86 o 
  -2   4   4       50.84       36.13      0.86 o 
  -1   4   4      406.04      315.65      3.44 o 
   0   4   4        1.50        0.99      0.33 o 
   1   4   4      122.53      134.08      1.85 o 
   2   4   4       57.16       47.11      1.02 o 
   3   4   4      200.32      187.50      2.76 o 
   4   4   4        0.24        0.54      0.59 o 
   5   4   4       45.07       49.95      1.25 o 
   6   4   4       16.22       15.90      1.07 o 
   7   4   4       33.07       36.59      1.44 o 
   8   4   4        0.85        0.53      0.77 o 
   9   4   4        1.84        4.53      3.16 o 
  10   4   4        1.24       -1.35      1.73 o 
  11   4   4        1.49        1.69      1.65 o 
  12   4   4        0.36       -1.49      1.49 o 
  13   4   4        0.00       -2.08      2.13 o 
  14   4   4        0.03       -0.69      2.05 o 
 -16   5   4        0.77       -1.25      1.25 o 
 -15   5   4       10.16        8.92      1.18 o 
 -14   5   4        3.85        2.84      1.44 o 
 -13   5   4       29.33       32.75      1.54 o 
 -12   5   4        2.59        2.99      0.88 o 
 -11   5   4       61.12       57.47      1.70 o 
 -10   5   4       21.88       23.41      1.19 o 
  -9   5   4      217.91      218.77      3.20 o 
  -8   5   4        3.07        5.04      0.69 o 
  -7   5   4      304.05      327.94      4.16 o 
  -6   5   4      105.57      109.14      1.92 o 
  -5   5   4     1169.02     1158.79     11.86 o 
  -4   5   4        2.43        4.21      1.26 o 
  -3   5   4      734.07      832.23      8.34 o 
  -2   5   4      283.61      298.78      3.38 o 
  -1   5   4     2285.28     2298.54     20.30 o 
   0   5   4       18.94       21.78      1.10 o 
   1   5   4      822.20      948.12     13.55 o 
   2   5   4      245.18      255.08      3.36 o 
   3   5   4      913.11      933.59     10.97 o 
   4   5   4        5.42        6.68      0.62 o 
   5   5   4      392.91      432.06      5.66 o 
   6   5   4       70.70       71.76      1.97 o 
   7   5   4      149.99      160.52      3.59 o 
   8   5   4        0.45        0.00      0.97 o 
   9   5   4       88.27       94.01      3.24 o 
  10   5   4       10.31       10.78      1.91 o 
  11   5   4       20.43       23.58      2.35 o 
  12   5   4        0.00       -1.60      1.60 o 
  13   5   4       14.83       11.74      2.61 o 
  14   5   4        0.88       -1.90      1.90 o 
 -16   6   4        0.13       -0.92      1.19 o 
 -15   6   4        0.54        2.00      1.18 o 
 -14   6   4        3.32        3.75      1.15 o 
 -13   6   4       12.26        9.92      1.31 o 
 -12   6   4        1.80        0.47      1.11 o 
 -11   6   4        0.25       -0.82      0.88 o 
 -10   6   4       11.26       12.89      1.14 o 
  -9   6   4       66.67       58.51      1.80 o 
  -8   6   4       11.17        8.32      0.92 o 
  -7   6   4        0.54        2.83      0.97 o 
  -6   6   4       26.32       22.96      1.05 o 
  -5   6   4      265.96      255.27      3.60 o 
  -4   6   4       21.97       23.10      0.93 o 
  -3   6   4        1.98        0.38      0.40 o 
  -2   6   4       28.13       23.58      0.70 o 
  -1   6   4      484.64      502.12      5.22 o 
   0   6   4       11.24       15.34      0.61 o 
   1   6   4        0.72        5.16      0.44 o 
   2   6   4        1.91        0.90      0.37 o 
   3   6   4      244.09      231.81      3.35 o 
   4   6   4        2.50        3.23      0.54 o 
   5   6   4       14.92       17.19      0.90 o 
   6   6   4        0.54        0.99      0.63 o 
   7   6   4       59.60       52.68      2.24 o 
   8   6   4        0.07       -1.00      1.00 o 
   9   6   4        1.52        1.94      1.18 o 
  10   6   4        0.36       -0.81      1.59 o 
  11   6   4       10.18       10.33      2.05 o 
  12   6   4        0.04        0.39      3.48 o 
  13   6   4        0.00       -1.38      2.04 o 
  14   6   4        0.11       -2.10      2.10 o 
 -16   7   4        1.46        0.97      1.26 o 
 -15   7   4       16.45       19.08      1.70 o 
 -14   7   4        2.28        2.49      1.26 o 
 -13   7   4        4.20        3.97      1.57 o 
 -12   7   4        6.96        6.56      1.22 o 
 -11   7   4       77.62       74.32      2.18 o 
 -10   7   4        8.60        7.58      1.07 o 
  -9   7   4        8.68        8.99      1.28 o 
  -8   7   4       24.16       23.14      1.42 o 
  -7   7   4      276.57      269.90      4.65 o 
  -6   7   4       23.21       22.43      1.30 o 
  -5   7   4       27.81       27.26      1.15 o 
  -4   7   4       60.80       60.91      1.35 o 
  -3   7   4      691.84      716.49      8.37 o 
  -2   7   4       26.98       27.58      0.89 o 
  -1   7   4       69.28       67.48      1.23 o 
   0   7   4       59.87       60.76      1.15 o 
   1   7   4      712.94      738.70      7.96 o 
   2   7   4       16.87       17.55      0.93 o 
   3   7   4       20.37       22.33      1.00 o 
   4   7   4       19.29       20.71      1.33 o 
   5   7   4      324.26      317.34      5.03 o 
   6   7   4        6.21        5.75      1.56 o 
   7   7   4        5.76        7.79      1.55 o 
   8   7   4        4.86        6.52      1.68 o 
   9   7   4       99.02      101.60      3.09 o 
  10   7   4        0.94       -0.34      1.46 o 
  11   7   4        2.28        1.20      2.18 o 
  12   7   4        0.91       -2.02      3.39 o 
  13   7   4       21.36       21.29      3.83 o 
 -15   8   4       13.52       17.58      1.74 o 
 -14   8   4        8.84       10.77      1.48 o 
 -13   8   4        3.65        5.92      1.79 o 
 -12   8   4        1.20       -1.34      1.52 o 
 -11   8   4       57.72       58.49      2.05 o 
 -10   8   4       31.06       31.78      2.15 o 
  -9   8   4       20.39       26.19      1.51 o 
  -8   8   4        3.61        2.48      1.15 o 
  -7   8   4      141.46      135.03      2.67 o 
  -6   8   4       50.84       48.75      2.05 o 
  -5   8   4       62.38       68.10      1.75 o 
  -4   8   4        3.13        1.13      0.78 o 
  -3   8   4      170.86      143.41      2.36 o 
  -2   8   4       29.27       26.88      1.01 o 
  -1   8   4      122.06      132.57      2.02 o 
   0   8   4        0.24        0.51      0.43 o 
   1   8   4      155.77      130.03      2.03 o 
   2   8   4        7.98        7.58      0.72 o 
   3   8   4      135.84      143.86      2.84 o 
   4   8   4        0.03        0.43      0.70 o 
   5   8   4      111.34      105.42      2.42 o 
   6   8   4        2.53        2.80      0.84 o 
   7   8   4       64.80       69.61      2.05 o 
   8   8   4        0.10       -0.88      1.32 o 
   9   8   4       40.15       48.63      2.89 o 
  10   8   4        0.81        0.01      1.45 o 
  11   8   4       15.64       16.84      2.71 o 
  12   8   4        0.13       -0.33      2.04 o 
  13   8   4        8.19       11.86      3.22 o 
 -15   9   4       26.43       29.99      2.05 o 
 -14   9   4        7.31        8.66      1.49 o 
 -13   9   4       12.85       14.59      1.59 o 
 -12   9   4        0.16        1.32      1.23 o 
 -11   9   4      148.56      147.52      3.89 o 
 -10   9   4       25.59       28.15      1.63 o 
  -9   9   4       52.98       49.60      1.87 o 
  -8   9   4        1.12        2.47      1.01 o 
  -7   9   4      525.54      509.37      7.50 o 
  -6   9   4       61.22       61.29      2.01 o 
  -5   9   4      109.74      105.99      2.45 o 
  -4   9   4        9.27        9.78      1.34 o 
  -3   9   4     1024.78      991.78     12.80 o 
  -2   9   4       88.60       85.64      1.80 o 
  -1   9   4      128.71      118.79      2.25 o 
   0   9   4       23.10       26.27      1.13 o 
   1   9   4      957.61      896.07     10.57 o 
   2   9   4       58.93       54.22      1.48 o 
   3   9   4       94.22       86.84      2.18 o 
   4   9   4       16.78       17.96      1.18 o 
   5   9   4      427.12      402.80      6.28 o 
   6   9   4       19.12       19.18      1.34 o 
   7   9   4       43.83       40.80      1.76 o 
   8   9   4        4.22        6.06      1.61 o 
   9   9   4      109.62      123.13      4.69 o 
  10   9   4        3.91        2.19      1.66 o 
  11   9   4       12.49       17.67      3.16 o 
  12   9   4        0.40       -2.02      2.02 o 
 -14  10   4        2.42        3.12      1.47 o 
 -13  10   4        0.00        0.21      1.32 o 
 -12  10   4        1.05        2.06      1.33 o 
 -11  10   4      125.37      125.04      3.97 o 
 -10  10   4        8.37        9.00      1.39 o 
  -9  10   4        2.96        3.52      1.10 o 
  -8  10   4        9.62       11.83      1.39 o 
  -7  10   4      471.66      442.05      6.80 o 
  -6  10   4       18.86       17.55      1.31 o 
  -5  10   4       23.77       30.67      1.71 o 
  -4  10   4       39.41       40.71      1.70 o 
  -3  10   4      867.67      806.32     10.72 o 
  -2  10   4       25.25       20.42      1.19 o 
  -1  10   4       55.17       71.58      1.88 o 
   0  10   4       70.08       65.06      1.79 o 
   1  10   4      733.61      662.74      8.12 o 
   2  10   4       18.80       15.52      1.02 o 
   3  10   4       38.29       39.80      1.65 o 
   4  10   4       52.48       47.69      1.81 o 
   5  10   4      280.59      264.93      4.59 o 
   6  10   4        6.52        5.52      1.02 o 
   7  10   4        8.71       10.07      1.63 o 
   8  10   4       19.55       17.60      2.17 o 
   9  10   4       50.47       56.28      3.72 o 
  10  10   4        1.29        1.85      1.65 o 
  11  10   4        0.62       -0.92      1.74 o 
  12  10   4        4.31        3.04      3.13 o 
 -13  11   4       15.74       17.30      1.84 o 
 -12  11   4        4.30        5.73      1.78 o 
 -11  11   4        1.52        1.94      1.28 o 
 -10  11   4        2.33        0.75      1.17 o 
  -9  11   4       55.30       57.77      2.99 o 
  -8  11   4       18.94       22.83      1.62 o 
  -7  11   4       21.72       28.34      1.66 o 
  -6  11   4        2.64        3.19      1.06 o 
  -5  11   4      136.80      139.10      3.01 o 
  -4  11   4       45.06       47.28      1.80 o 
  -3  11   4       76.06       84.58      2.21 o 
  -2  11   4        2.72        1.30      0.96 o 
  -1  11   4      195.27      193.63      5.76 o 
   0  11   4       45.66       46.72      1.93 o 
   1  11   4       82.27       84.57      2.06 o 
   2  11   4        3.00        2.70      0.91 o 
   3  11   4      121.58      111.16      2.65 o 
   4  11   4       19.85       22.16      1.45 o 
   5  11   4       28.92       33.46      1.66 o 
   6  11   4        2.43        1.59      0.97 o 
   7  11   4       47.55       44.61      1.92 o 
   8  11   4        5.04        3.38      1.57 o 
   9  11   4        3.34        4.17      1.79 o 
  10  11   4        1.19       -0.47      2.28 o 
  11  11   4       13.05       12.76      2.26 o 
 -13  12   4        2.44        0.55      1.44 o 
 -12  12   4        0.32       -0.07      1.31 o 
 -11  12   4        6.92        7.45      1.47 o 
 -10  12   4        1.28       -0.38      1.18 o 
  -9  12   4        7.02        6.20      1.30 o 
  -8  12   4        0.14       -1.23      1.23 o 
  -7  12   4       29.73       34.22      1.84 o 
  -6  12   4        4.03        1.54      1.04 o 
  -5  12   4       10.31        4.45      1.08 o 
  -4  12   4        0.65        1.10      0.94 o 
  -3  12   4       73.71       75.28      2.17 o 
  -2  12   4        8.95        8.85      1.22 o 
  -1  12   4        6.69        2.31      1.14 o 
   0  12   4        5.56        6.74      1.13 o 
   1  12   4       54.56       53.59      1.95 o 
   2  12   4        6.86        5.88      1.06 o 
   3  12   4        1.26        0.43      1.08 o 
   4  12   4        7.13        8.79      1.14 o 
   5  12   4        9.93       13.28      1.29 o 
   6  12   4        1.90        0.74      0.96 o 
   7  12   4        0.14       -1.48      1.48 o 
   8  12   4        3.55        3.14      1.67 o 
   9  12   4        0.57        0.32      1.59 o 
  10  12   4        0.22       -1.16      2.78 o 
 -12  13   4        0.39       -1.30      1.30 o 
 -11  13   4       10.96       11.92      1.98 o 
 -10  13   4        0.61       -0.61      1.14 o 
  -9  13   4        1.11        0.55      1.16 o 
  -8  13   4        1.86        1.27      1.17 o 
  -7  13   4       55.89       56.42      2.17 o 
  -6  13   4        2.30        2.37      1.12 o 
  -5  13   4        0.95        0.36      1.02 o 
  -4  13   4        5.66        5.08      1.12 o 
  -3  13   4      119.78      119.93      4.88 o 
  -2  13   4        2.94        3.52      1.44 o 
  -1  13   4        0.24       -0.61      1.29 o 
   0  13   4        8.32        8.18      1.23 o 
   1  13   4      106.77      100.30      2.79 o 
   2  13   4        0.62        2.05      1.83 o 
   3  13   4        0.07        0.66      1.48 o 
   4  13   4        5.05        5.37      1.13 o 
   5  13   4       38.05       37.92      1.81 o 
   6  13   4        0.10        0.00      1.18 o 
   7  13   4        0.00       -0.96      0.98 o 
   8  13   4        1.21        0.79      1.48 o 
   9  13   4        5.03        4.16      2.34 o 
 -11  14   4        0.59       -1.25      1.25 o 
 -10  14   4        0.25       -0.21      1.30 o 
  -9  14   4        3.23        4.90      1.72 o 
  -8  14   4        0.95        1.26      1.21 o 
  -7  14   4        0.78       -1.02      1.02 o 
  -6  14   4        0.00       -0.86      1.02 o 
  -5  14   4        6.53       12.43      1.31 o 
  -4  14   4        1.37        0.29      1.03 o 
  -3  14   4        0.49        0.81      1.07 o 
  -2  14   4        0.79        1.20      1.00 o 
  -1  14   4        4.96        9.98      1.71 o 
   0  14   4        0.43       -0.83      0.96 o 
   1  14   4        0.77        0.80      1.34 o 
   2  14   4        1.94        0.83      1.91 o 
   3  14   4        0.78        2.56      1.48 o 
   4  14   4        0.00       -0.52      1.25 o 
   5  14   4        1.43        0.72      1.37 o 
   6  14   4        1.23        0.43      1.18 o 
   7  14   4        0.00       -1.08      1.08 o 
   8  14   4        0.08       -1.39      1.39 o 
  -9  15   4        4.30        3.88      1.40 o 
  -8  15   4        0.09       -1.15      1.15 o 
  -7  15   4        1.57        2.65      1.25 o 
  -6  15   4        1.41        2.01      1.26 o 
  -5  15   4        8.54       11.56      1.51 o 
  -4  15   4        0.17        0.99      1.18 o 
  -3  15   4        1.26        2.13      1.23 o 
  -2  15   4        1.57        0.53      1.56 o 
  -1  15   4        9.85       13.85      1.46 o 
   0  15   4        0.26       -0.79      0.96 o 
   1  15   4        0.97        3.03      1.48 o 
   2  15   4        1.24       -0.61      1.34 o 
   3  15   4        6.99        9.80      1.77 o 
   4  15   4        0.18       -0.24      1.38 o 
   5  15   4        0.77        0.75      1.50 o 
   6  15   4        0.69       -0.67      1.52 o 
   7  15   4        2.85       -0.32      1.54 o 
  -7  16   4        0.19        0.57      1.23 o 
  -6  16   4        1.63        3.38      1.45 o 
  -5  16   4       71.92       77.67      3.01 o 
  -4  16   4        2.32        2.88      1.36 o 
  -3  16   4        0.06       -1.08      1.23 o 
  -2  16   4        2.90        4.74      1.39 o 
  -1  16   4      101.33      102.25      3.14 o 
   0  16   4        2.62        1.12      1.74 o 
   1  16   4        0.05       -0.98      2.35 o 
   2  16   4        2.65        2.13      1.63 o 
   3  16   4       73.15       71.62      3.43 o 
   4  16   4        1.46        1.54      1.91 o 
   5  16   4        0.15       -1.00      1.63 o 
  -5  17   4       11.80       14.96      1.91 o 
  -4  17   4        0.13        0.27      1.44 o 
  -3  17   4        0.16       -0.33      1.38 o 
  -2  17   4        0.66       -0.13      1.27 o 
  -1  17   4       13.23       14.75      1.70 o 
   0  17   4        0.43        2.29      1.83 o 
   1  17   4        0.04       -1.48      1.48 o 
   2  17   4        1.80       -0.77      1.61 o 
 -17   1   5        0.21       -1.12      1.12 o 
 -16   1   5        1.00       -0.75      0.92 o 
 -15   1   5        1.31       -0.68      0.87 o 
 -14   1   5        0.67       -0.77      0.77 o 
 -13   1   5        0.03       -0.72      0.72 o 
 -12   1   5        5.35        3.31      0.91 o 
 -11   1   5        6.76        5.67      0.77 o 
 -10   1   5        0.62       -0.10      0.59 o 
  -9   1   5        2.29       -0.11      0.58 o 
  -8   1   5       22.39       22.18      1.04 o 
  -7   1   5       24.88       28.13      0.93 o 
  -6   1   5        0.02        0.34      0.41 o 
  -5   1   5       20.20       19.32      0.74 o 
  -4   1   5       55.08       60.58      1.09 o 
  -3   1   5       27.62       36.06      0.80 o 
  -2   1   5        0.09        0.59      0.29 o 
  -1   1   5       36.86       37.69      0.71 o 
   0   1   5       78.20       85.09      1.04 o 
   1   1   5       15.87       25.25      0.97 o 
   2   1   5        0.95        4.63      0.76 o 
   3   1   5       20.61       18.08      1.00 o 
   4   1   5       47.61       45.77      3.54 o 
   5   1   5       11.51       13.12      1.13 o 
   6   1   5        4.94        5.73      0.97 o 
   7   1   5        1.91        0.81      0.86 o 
   8   1   5        9.42        6.97      1.19 o 
   9   1   5        6.24        2.87      1.10 o 
  10   1   5        4.41        3.39      1.17 o 
  11   1   5        0.06       -1.07      1.07 o 
  12   1   5        0.86       -0.45      1.27 o 
  13   1   5        2.72       -0.59      1.62 o 
  14   1   5        1.71       -2.57      2.57 o 
 -17   2   5        1.22       -1.10      1.18 o 
 -16   2   5        0.66       -0.92      0.92 o 
 -15   2   5        0.90        0.16      0.84 o 
 -14   2   5        4.52        2.77      0.87 o 
 -13   2   5       18.44       19.45      1.16 o 
 -12   2   5       12.90       13.64      0.98 o 
 -11   2   5       10.07       11.39      0.88 o 
 -10   2   5       14.98       15.41      1.08 o 
  -9   2   5      135.91      135.97      2.43 o 
  -8   2   5      116.41      109.78      2.13 o 
  -7   2   5       51.70       54.68      1.29 o 
  -6   2   5       74.66       79.39      1.44 o 
  -5   2   5      578.37      614.60      5.83 o 
  -4   2   5      484.17      497.12      4.79 o 
  -3   2   5       91.78      101.01      1.96 o 
  -2   2   5      245.66      271.75      2.78 o 
  -1   2   5      976.33     1065.29      9.15 o 
   0   2   5      656.90      687.74      7.14 o 
   1   2   5       61.47       68.73      1.27 o 
   2   2   5      184.74      197.50      3.51 o 
   3   2   5      431.02      425.77      6.46 o 
   4   2   5      266.00      259.00      4.35 o 
   5   2   5       17.66       19.32      1.25 o 
   6   2   5       50.18       51.64      1.97 o 
   7   2   5      100.49      106.27      2.89 o 
   8   2   5       56.03       56.15      2.23 o 
   9   2   5        1.12        0.63      1.05 o 
  10   2   5        8.13        5.98      1.23 o 
  11   2   5       21.03       22.32      1.85 o 
  12   2   5        8.44        7.08      2.00 o 
  13   2   5        0.00       -0.72      1.90 o 
  14   2   5        0.54       -2.52      2.52 o 
 -17   3   5        0.87       -1.33      1.78 o 
 -16   3   5        0.01       -0.77      0.91 o 
 -15   3   5        5.09        4.53      1.00 o 
 -14   3   5       12.53       14.07      1.08 o 
 -13   3   5        4.14        2.19      0.80 o 
 -12   3   5        0.42       -0.80      0.80 o 
 -11   3   5       13.29       13.64      1.11 o 
 -10   3   5       42.93       41.61      1.45 o 
  -9   3   5       11.99       12.97      0.96 o 
  -8   3   5        3.95        4.16      0.94 o 
  -7   3   5       11.47       10.94      0.74 o 
  -6   3   5       67.85       70.50      1.32 o 
  -5   3   5       27.75       33.97      0.91 o 
  -4   3   5        6.75        7.81      0.53 o 
  -3   3   5       16.80       20.98      0.68 o 
  -2   3   5       53.55       61.57      1.17 o 
  -1   3   5       46.06       57.74      1.07 o 
   0   3   5       12.38       13.25      0.52 o 
   1   3   5       11.33       14.14      0.73 o 
   2   3   5       12.85       16.01      0.98 o 
   3   3   5       45.85       56.45      1.70 o 
   4   3   5       13.88       15.68      1.02 o 
   5   3   5        3.73        3.26      0.77 o 
   6   3   5        3.86        3.90      1.03 o 
   7   3   5       19.68       24.27      1.56 o 
   8   3   5        1.85        1.15      1.00 o 
   9   3   5        5.01        4.07      1.31 o 
  10   3   5        2.67        0.73      1.20 o 
  11   3   5        4.02       -0.17      1.71 o 
  12   3   5        0.01       -2.26      2.26 o 
  13   3   5        2.23       -0.74      1.94 o 
  14   3   5        0.72       -2.96      2.96 o 
 -16   4   5        0.00       -0.93      0.93 o 
 -15   4   5        2.75        0.59      0.92 o 
 -14   4   5        3.03        2.49      0.89 o 
 -13   4   5        5.65        4.62      1.02 o 
 -12   4   5        0.98        0.35      0.86 o 
 -11   4   5       42.43       43.18      1.58 o 
 -10   4   5       61.29       59.07      1.68 o 
  -9   4   5       52.91       47.92      1.46 o 
  -8   4   5       10.98       15.03      0.87 o 
  -7   4   5      290.73      289.66      3.52 o 
  -6   4   5      427.08      397.64      4.38 o 
  -5   4   5      246.89      228.11      2.67 o 
  -4   4   5       38.99       55.70      1.54 o 
  -3   4   5      758.23      766.96      7.20 o 
  -2   4   5     1002.73      998.45      9.88 o 
  -1   4   5      411.78      395.78      4.28 o 
   0   4   5       62.13       88.76      2.10 o 
   1   4   5      600.68      614.15      8.42 o 
   2   4   5      627.61      624.82      8.65 o 
   3   4   5      151.54      131.81      2.72 o 
   4   4   5       48.08       60.30      1.78 o 
   5   4   5      137.36      137.88      2.93 o 
   6   4   5      130.27      129.40      3.16 o 
   7   4   5       17.95       20.60      1.77 o 
   8   4   5       13.06       15.96      1.51 o 
   9   4   5       10.25        6.36      1.80 o 
  10   4   5       12.58       11.46      2.07 o 
  11   4   5        0.68       -1.93      2.51 o 
  12   4   5        1.76       -0.32      1.85 o 
  13   4   5        0.03       -2.14      2.14 o 
 -16   5   5        0.50       -1.14      1.14 o 
 -15   5   5        0.85       -0.51      0.98 o 
 -14   5   5        1.88        1.98      1.04 o 
 -13   5   5        0.03       -1.01      1.08 o 
 -12   5   5        3.47        2.68      1.21 o 
 -11   5   5        0.98        0.09      0.92 o 
 -10   5   5        3.23        4.40      0.99 o 
  -9   5   5        0.60       -0.67      0.67 o 
  -8   5   5       12.15       12.43      0.86 o 
  -7   5   5        0.47        0.80      0.75 o 
  -6   5   5        1.36        2.65      0.67 o 
  -5   5   5        3.06        2.94      0.56 o 
  -4   5   5       15.66       15.88      0.79 o 
  -3   5   5        0.24        0.26      0.38 o 
  -2   5   5        0.02        1.02      0.39 o 
  -1   5   5        3.02        4.18      0.49 o 
   0   5   5        9.53        8.26      0.68 o 
   1   5   5        7.08        8.28      0.69 o 
   2   5   5        0.50        0.45      0.55 o 
   3   5   5        0.14       -0.37      0.58 o 
   4   5   5        6.67        7.59      0.89 o 
   5   5   5       18.25       22.96      1.27 o 
   6   5   5        2.47        5.25      0.90 o 
   7   5   5        0.21       -0.26      1.07 o 
   8   5   5        3.42        2.04      1.54 o 
   9   5   5        9.63        9.11      1.95 o 
  10   5   5        1.41        2.05      1.81 o 
  11   5   5        0.32       -1.46      2.48 o 
  12   5   5        1.17       -1.76      1.76 o 
  13   5   5        2.53       -2.63      2.63 o 
 -16   6   5        3.06        2.08      1.23 o 
 -15   6   5        4.43        2.87      1.35 o 
 -14   6   5        2.39        1.48      1.20 o 
 -13   6   5        1.03        0.56      1.13 o 
 -12   6   5       16.38       20.27      1.51 o 
 -11   6   5       16.42       19.12      1.45 o 
 -10   6   5        0.29       -0.44      0.91 o 
  -9   6   5       23.30       27.53      1.44 o 
  -8   6   5       68.28       71.81      2.31 o 
  -7   6   5       35.02       37.46      1.31 o 
  -6   6   5       10.57       12.85      0.86 o 
  -5   6   5      125.73      131.55      2.37 o 
  -4   6   5      170.90      184.21      2.70 o 
  -3   6   5       48.47       50.62      1.24 o 
  -2   6   5       39.10       40.52      0.95 o 
  -1   6   5      188.94      202.23      2.76 o 
   0   6   5      193.58      211.32      4.05 o 
   1   6   5       68.23       71.77      1.64 o 
   2   6   5       13.76       17.13      0.91 o 
   3   6   5       73.18       78.82      2.09 o 
   4   6   5       90.58       99.53      2.42 o 
   5   6   5       67.26       65.95      2.00 o 
   6   6   5        0.30        0.16      1.02 o 
   7   6   5        6.28        7.07      1.46 o 
   8   6   5       20.43       27.29      2.34 o 
   9   6   5       33.84       42.53      2.93 o 
  10   6   5        4.28        2.77      1.86 o 
  11   6   5        0.00       -2.51      3.35 o 
  12   6   5        2.86        1.31      2.15 o 
  13   6   5        9.56       10.63      2.75 o 
 -15   7   5        9.62       10.47      1.58 o 
 -14   7   5       10.80        9.39      1.72 o 
 -13   7   5        1.15        1.17      1.11 o 
 -12   7   5       25.40       28.95      1.74 o 
 -11   7   5       78.03       79.92      2.37 o 
 -10   7   5       56.81       60.82      2.00 o 
  -9   7   5        1.01        1.95      1.08 o 
  -8   7   5      148.17      146.17      4.82 o 
  -7   7   5      386.11      390.53      6.04 o 
  -6   7   5      226.05      226.44      3.99 o 
  -5   7   5        1.11        4.70      1.00 o 
  -4   7   5      408.87      424.37      5.08 o 
  -3   7   5      866.35      918.56      9.14 o 
  -2   7   5      441.78      438.61      6.37 o 
  -1   7   5        2.89        7.79      1.23 o 
   0   7   5      488.68      488.91      6.45 o 
   1   7   5      781.00      805.16      9.86 o 
   2   7   5      327.97      329.61      4.65 o 
   3   7   5        4.22        9.98      1.20 o 
   4   7   5      231.36      225.87      5.00 o 
   5   7   5      304.48      313.35      6.38 o 
   6   7   5      106.15      107.63      3.25 o 
   7   7   5        6.39        6.90      1.48 o 
   8   7   5       45.40       46.02      2.89 o 
   9   7   5       61.13       69.43      3.46 o 
  10   7   5       20.43       21.62      2.49 o 
  11   7   5        4.78        2.96      1.97 o 
  12   7   5        4.41        0.83      1.95 o 
 -15   8   5        4.70        5.82      1.48 o 
 -14   8   5       36.78       37.50      2.51 o 
 -13   8   5       23.75       28.34      2.06 o 
 -12   8   5        0.50       -1.06      1.28 o 
 -11   8   5       14.19       20.57      1.75 o 
 -10   8   5      138.42      136.09      3.32 o 
  -9   8   5      129.16      130.86      3.18 o 
  -8   8   5       15.28       20.25      2.11 o 
  -7   8   5       29.19       35.11      1.59 o 
  -6   8   5      363.01      325.96      4.76 o 
  -5   8   5      425.95      414.76      5.61 o 
  -4   8   5       75.27       84.72      1.94 o 
  -3   8   5       52.06       53.34      1.51 o 
  -2   8   5      571.84      504.68      6.62 o 
  -1   8   5      696.66      662.46      7.87 o 
   0   8   5      112.22      124.48      2.73 o 
   1   8   5       55.59       57.10      1.63 o 
   2   8   5      421.97      376.55      5.90 o 
   3   8   5      470.75      449.72      7.36 o 
   4   8   5       55.20       60.28      1.89 o 
   5   8   5       35.63       46.62      2.28 o 
   6   8   5      168.07      167.71      4.32 o 
   7   8   5      171.57      174.95      4.54 o 
   8   8   5       12.10       20.56      2.20 o 
   9   8   5       17.55       25.77      3.98 o 
  10   8   5       42.62       45.83      3.17 o 
  11   8   5       41.01       46.03      3.69 o 
  12   8   5        1.50        2.57      2.22 o 
 -14   9   5       53.79       56.13      2.37 o 
 -13   9   5       68.15       73.96      2.51 o 
 -12   9   5        9.34       11.73      1.44 o 
 -11   9   5       38.67       45.01      2.01 o 
 -10   9   5      260.34      251.15      4.38 o 
  -9   9   5      292.08      278.37      5.15 o 
  -8   9   5       24.10       29.10      1.88 o 
  -7   9   5      154.05      167.14      3.18 o 
  -6   9   5      789.69      746.50     10.35 o 
  -5   9   5      738.87      721.34      9.86 o 
  -4   9   5       33.76       43.50      3.44 o 
  -3   9   5      340.81      360.08      6.23 o 
  -2   9   5     1271.90     1201.06     14.99 o 
  -1   9   5      985.52      944.33     11.96 o 
   0   9   5       35.44       42.12      1.68 o 
   1   9   5      309.67      327.12      5.36 o 
   2   9   5      927.58      862.91     16.30 o 
   3   9   5      670.15      641.45      9.57 o 
   4   9   5       29.17       35.71      1.64 o 
   5   9   5      115.58      121.75      3.62 o 
   6   9   5      326.76      315.17      6.77 o 
   7   9   5      245.83      242.61      5.71 o 
   8   9   5       13.15       17.44      2.31 o 
   9   9   5       23.86       33.24      2.88 o 
  10   9   5       66.37       72.86      4.38 o 
  11   9   5       54.68       61.03      5.74 o 
 -14  10   5       16.80       22.92      1.93 o 
 -13  10   5       22.19       28.29      1.98 o 
 -12  10   5       13.49       15.08      1.66 o 
 -11  10   5        0.27        4.21      1.25 o 
 -10  10   5       70.65       74.81      2.61 o 
  -9  10   5      123.13      126.59      3.20 o 
  -8  10   5       70.61       73.30      2.42 o 
  -7  10   5        2.92        6.17      1.19 o 
  -6  10   5      173.00      184.22      3.67 o 
  -5  10   5      371.78      389.55      6.05 o 
  -4  10   5      193.24      199.93      4.75 o 
  -3  10   5        9.00       16.51      1.40 o 
  -2  10   5      221.24      235.78      6.91 o 
  -1  10   5      531.82      569.20      7.75 o 
   0  10   5      240.22      258.54     10.61 o 
   1  10   5       10.63       18.17      2.44 o 
   2  10   5      140.82      149.84      3.21 o 
   3  10   5      363.17      378.08      6.08 o 
   4  10   5      133.08      135.88      3.14 o 
   5  10   5        5.04        9.11      1.56 o 
   6  10   5       44.24       49.40      2.53 o 
   7  10   5      125.84      135.15      4.12 o 
   8  10   5       35.39       37.89      2.52 o 
   9  10   5        1.09        2.89      1.68 o 
  10  10   5        7.46        7.86      2.55 o 
  11  10   5       25.56       29.41      9.14 o 
 -13  11   5       33.71       37.84      2.74 o 
 -12  11   5       38.30       40.58      2.25 o 
 -11  11   5        5.07        8.47      1.53 o 
 -10  11   5       45.05       48.13      2.23 o 
  -9  11   5      139.05      145.85      3.50 o 
  -8  11   5      150.54      145.53      3.39 o 
  -7  11   5       32.85       37.40      1.86 o 
  -6  11   5       82.02       91.54      3.62 o 
  -5  11   5      339.80      364.70      5.79 o 
  -4  11   5      347.26      337.70     11.50 o 
  -3  11   5       69.89       72.21      2.42 o 
  -2  11   5       97.12      100.52      2.76 o 
  -1  11   5      439.59      446.20      9.51 o 
   0  11   5      395.23      363.38      8.05 o 
   1  11   5       47.39       56.06      2.18 o 
   2  11   5       80.51       81.92      2.55 o 
   3  11   5      287.96      292.36      5.08 o 
   4  11   5      204.86      192.30      3.81 o 
   5  11   5       10.71       17.38      1.78 o 
   6  11   5       42.02       44.92      2.55 o 
   7  11   5      102.01      108.90      3.70 o 
   8  11   5       53.24       54.59      2.88 o 
   9  11   5        1.03        2.98      1.79 o 
  10  11   5       12.72       15.96      2.84 o 
 -12  12   5        0.30        0.86      1.43 o 
 -11  12   5        0.17        0.70      1.27 o 
 -10  12   5        2.23        2.99      1.31 o 
  -9  12   5        0.93        1.07      1.31 o 
  -8  12   5        0.20       -0.24      1.09 o 
  -7  12   5        5.61        6.28      1.22 o 
  -6  12   5        5.71        4.68      1.11 o 
  -5  12   5        0.53       -0.38      1.57 o 
  -4  12   5        4.00        4.09      1.17 o 
  -3  12   5       16.96       18.43      1.53 o 
  -2  12   5        6.44        7.09      1.37 o 
  -1  12   5        0.12        0.18      1.48 o 
   0  12   5        7.29        9.89      1.61 o 
   1  12   5       17.48       18.72      1.90 o 
   2  12   5        3.55        4.44      1.02 o 
   3  12   5        0.08        0.57      0.92 o 
   4  12   5        3.35        2.18      1.05 o 
   5  12   5        6.59        7.40      3.02 o 
   6  12   5        0.94        1.26      2.10 o 
   7  12   5        0.11        1.80      1.38 o 
   8  12   5        0.26        0.35      1.42 o 
   9  12   5        0.68        0.30      1.69 o 
 -11  13   5        2.64        4.08      1.45 o 
 -10  13   5        4.08        4.68      1.38 o 
  -9  13   5        0.95        0.36      1.20 o 
  -8  13   5        0.16       -1.14      1.14 o 
  -7  13   5        5.10        5.71      1.28 o 
  -6  13   5        6.34       10.39      1.36 o 
  -5  13   5        1.49        4.73      1.44 o 
  -4  13   5        0.12        1.87      1.06 o 
  -3  13   5        5.19        4.13      1.24 o 
  -2  13   5        6.96        9.55      1.52 o 
  -1  13   5        1.63        2.78      2.26 o 
   0  13   5        0.07       -1.04      1.21 o 
   1  13   5        3.57        6.28      3.39 o 
   2  13   5        4.98        5.43      2.09 o 
   3  13   5        1.02        2.41      1.65 o 
   4  13   5        0.75       -0.21      0.95 o 
   5  13   5        2.15        3.81      1.18 o 
   6  13   5        2.65        4.69      1.68 o 
   7  13   5        0.88        1.00      1.50 o 
   8  13   5        0.60        1.99      1.64 o 
 -10  14   5        1.54        0.17      1.66 o 
  -9  14   5        0.06       -1.28      1.28 o 
  -8  14   5        0.02       -1.14      1.14 o 
  -7  14   5        2.33        1.89      1.25 o 
  -6  14   5        2.59        3.44      1.32 o 
  -5  14   5        0.04        1.33      1.23 o 
  -4  14   5        1.83        0.64      1.18 o 
  -3  14   5        7.09        6.92      1.34 o 
  -2  14   5        2.10        1.70      1.48 o 
  -1  14   5        0.00        0.42      1.65 o 
   0  14   5        3.49        4.20      1.58 o 
   1  14   5        6.14        6.30      1.65 o 
   2  14   5        0.77       -0.48      1.83 o 
   3  14   5        0.51       -1.23      1.23 o 
   4  14   5        0.84       -0.57      1.91 o 
   5  14   5        1.54        0.19      1.17 o 
   6  14   5        0.26       -0.51      1.52 o 
   7  14   5        1.17        3.31      1.60 o 
  -8  15   5        7.51        8.43      1.70 o 
  -7  15   5       34.17       37.02      2.47 o 
  -6  15   5       31.43       34.93      2.31 o 
  -5  15   5        5.65        8.58      1.55 o 
  -4  15   5       14.31       16.50      1.72 o 
  -3  15   5       61.86       59.38      2.55 o 
  -2  15   5       53.18       53.18      3.25 o 
  -1  15   5        7.56       13.57      3.31 o 
   0  15   5       16.60       22.91      2.38 o 
   1  15   5       55.63       54.82      3.09 o 
   2  15   5       43.36       41.88      2.76 o 
   3  15   5        4.87        6.76      1.81 o 
   4  15   5       10.65        9.94      1.92 o 
   5  15   5       26.22       28.75      2.50 o 
  -6  16   5       58.97       68.63      4.04 o 
  -5  16   5       92.91      103.46      3.53 o 
  -4  16   5       25.26       31.55      2.24 o 
  -3  16   5        2.93        7.13      2.06 o 
  -2  16   5       81.61       80.50      8.96 o 
  -1  16   5      114.08      119.14      4.58 o 
   0  16   5       22.56       33.80      3.92 o 
   1  16   5        0.99        5.09      2.70 o 
   2  16   5       57.29       54.43      3.18 o 
   3  16   5       75.98       79.92      3.76 o 
 -16   0   6        1.62        0.02      1.44 o 
 -15   0   6        0.44       -1.31      1.31 o 
 -14   0   6        7.83        9.53      1.61 o 
 -13   0   6        0.00       -1.06      1.43 o 
 -12   0   6       19.86       20.13      1.69 o 
 -11   0   6        0.00       -0.48      0.94 o 
 -10   0   6        0.03       -0.09      1.38 o 
  -9   0   6        0.04       -0.64      0.82 o 
  -8   0   6       79.66       73.47      1.91 o 
  -7   0   6        6.08        4.54      0.75 o 
  -6   0   6       37.85       30.44      1.18 o 
  -5   0   6        1.39        1.07      0.53 o 
  -4   0   6      121.41      114.65      2.30 o 
  -3   0   6       39.51       42.05      1.31 o 
  -2   0   6      134.26      128.21      2.31 o 
  -1   0   6        0.00        0.16      0.78 o 
   0   0   6      112.61      101.01      3.05 o 
   1   0   6       70.43       70.14      3.83 o 
   2   0   6      103.43       90.85      4.53 o 
   3   0   6        3.04        3.54      1.25 o 
   4   0   6       64.30       60.10      3.03 o 
   5   0   6       37.84       35.79      2.64 o 
   6   0   6       14.78       13.29      1.97 o 
   7   0   6        4.78        5.11      1.71 o 
   8   0   6       17.28       16.66      2.32 o 
   9   0   6        7.27        6.48      2.02 o 
  10   0   6        0.00       -3.07      4.35 o 
  11   0   6        2.69        0.27      4.09 o 
  12   0   6        1.89       -1.62      3.74 o 
  13   0   6        0.74       -2.23      5.57 o 
 -16   1   6        4.07        2.14      1.06 o 
 -15   1   6        0.19       -0.80      0.91 o 
 -14   1   6        0.64       -0.35      0.88 o 
 -13   1   6        7.33        7.56      1.00 o 
 -12   1   6       22.18       23.65      1.24 o 
 -11   1   6        0.20       -0.77      0.77 o 
 -10   1   6        1.44        0.84      0.66 o 
  -9   1   6       32.01       32.60      1.13 o 
  -8   1   6       71.74       70.05      1.47 o 
  -7   1   6        0.02       -0.46      0.46 o 
  -6   1   6       41.70       40.58      1.06 o 
  -5   1   6       57.49       61.15      1.23 o 
  -4   1   6      111.91      112.29      1.64 o 
  -3   1   6        0.37        0.73      0.37 o 
  -2   1   6      123.86      143.72      1.94 o 
  -1   1   6       35.53       37.31      1.37 o 
   0   1   6       83.38       78.74      2.30 o 
   1   1   6        0.68        1.01      0.63 o 
   2   1   6      100.20      100.71      2.95 o 
   3   1   6        7.31        7.01      1.04 o 
   4   1   6       24.82       24.72      2.26 o 
   5   1   6        0.12       -0.36      0.80 o 
   6   1   6       18.62       18.93      1.55 o 
   7   1   6        0.14       -1.23      1.23 o 
   8   1   6        3.58        0.71      1.14 o 
   9   1   6        0.35       -1.43      1.43 o 
  10   1   6        0.66       -0.27      1.23 o 
  11   1   6        0.11       -1.43      1.43 o 
  12   1   6        0.44       -1.31      1.31 o 
  13   1   6        0.13       -2.00      2.00 o 
 -16   2   6        8.78        7.47      1.27 o 
 -15   2   6        1.20        0.08      0.95 o 
 -14   2   6        4.80        2.18      0.91 o 
 -13   2   6        3.41        2.36      0.88 o 
 -12   2   6       45.76       46.10      1.46 o 
 -11   2   6        5.38        4.73      0.84 o 
 -10   2   6        0.43       -0.17      0.72 o 
  -9   2   6       14.51       13.88      1.04 o 
  -8   2   6      158.49      151.90      2.43 o 
  -7   2   6       11.34       10.44      0.75 o 
  -6   2   6       21.50       21.78      0.88 o 
  -5   2   6       34.41       33.36      0.95 o 
  -4   2   6      307.37      306.32      3.30 o 
  -3   2   6       13.65       14.41      0.69 o 
  -2   2   6       73.55       66.13      1.56 o 
  -1   2   6       40.09       39.95      1.41 o 
   0   2   6      302.90      307.17      5.69 o 
   1   2   6       13.55       12.67      1.01 o 
   2   2   6       33.68       33.23      1.41 o 
   3   2   6       15.87       18.93      1.43 o 
   4   2   6      143.95      136.24      3.62 o 
   5   2   6        9.60        8.35      1.17 o 
   6   2   6        0.71       -0.65      0.98 o 
   7   2   6        1.66       -0.61      1.01 o 
   8   2   6       37.63       40.90      2.17 o 
   9   2   6        3.67        0.84      1.12 o 
  10   2   6        1.66       -1.02      1.23 o 
  11   2   6        0.01       -1.24      1.24 o 
  12   2   6        6.50        5.50      2.17 o 
  13   2   6        0.80       -1.95      1.95 o 
 -16   3   6        9.46        7.80      1.41 o 
 -15   3   6        0.80        0.29      0.98 o 
 -14   3   6        3.75        3.52      0.99 o 
 -13   3   6        4.14        2.42      0.90 o 
 -12   3   6       44.10       43.41      1.54 o 
 -11   3   6        5.08        4.19      0.96 o 
 -10   3   6        5.38        6.05      0.97 o 
  -9   3   6       15.83       16.44      1.03 o 
  -8   3   6      148.80      148.22      2.38 o 
  -7   3   6       15.60       18.70      0.99 o 
  -6   3   6        0.10       -0.46      0.46 o 
  -5   3   6       29.49       30.76      0.93 o 
  -4   3   6      308.81      305.09      3.29 o 
  -3   3   6       20.48       23.44      0.85 o 
  -2   3   6        8.76       19.01      0.96 o 
  -1   3   6       18.98       23.11      1.07 o 
   0   3   6      319.91      309.00      5.24 o 
   1   3   6       13.41       15.51      1.13 o 
   2   3   6        9.79       16.19      1.11 o 
   3   3   6        3.10        3.30      0.93 o 
   4   3   6      156.89      156.70      3.97 o 
   5   3   6        6.59        6.41      1.11 o 
   6   3   6        0.64       -0.09      0.95 o 
   7   3   6        0.01       -0.88      1.00 o 
   8   3   6       41.94       41.83      2.46 o 
   9   3   6        2.65        1.65      1.28 o 
  10   3   6        0.28       -1.98      1.98 o 
  11   3   6        0.11       -1.64      1.64 o 
  12   3   6        7.39        2.01      2.44 o 
 -16   4   6        9.88        9.00      1.47 o 
 -15   4   6        0.15       -0.92      0.92 o 
 -14   4   6        0.96        0.33      0.96 o 
 -13   4   6        1.73        0.72      1.03 o 
 -12   4   6       33.21       35.43      1.65 o 
 -11   4   6        0.49       -0.56      0.86 o 
 -10   4   6        1.63        1.61      0.94 o 
  -9   4   6        1.70        2.45      0.75 o 
  -8   4   6       49.10       50.20      1.42 o 
  -7   4   6        0.73        0.80      0.61 o 
  -6   4   6        0.12       -0.49      0.49 o 
  -5   4   6        0.18        0.00      0.44 o 
  -4   4   6       25.85       19.13      0.96 o 
  -3   4   6        0.28       -0.37      0.37 o 
  -2   4   6        0.04       -0.45      0.45 o 
  -1   4   6        0.15        0.63      0.53 o 
   0   4   6       12.26        8.81      1.23 o 
   1   4   6       10.92       10.45      1.01 o 
   2   4   6        2.58        3.53      1.27 o 
   3   4   6        0.59       -0.16      0.69 o 
   4   4   6       15.99       16.76      3.29 o 
   5   4   6       17.15       18.53      1.61 o 
   6   4   6        5.72        6.77      2.19 o 
   7   4   6        0.65       -0.86      0.98 o 
   8   4   6       13.57       13.27      2.06 o 
   9   4   6        7.83        6.90      2.31 o 
  10   4   6        2.68        0.83      2.35 o 
  11   4   6        0.32       -2.85      2.85 o 
  12   4   6        4.91       -0.12      2.08 o 
 -15   5   6        0.14       -0.88      0.88 o 
 -14   5   6        7.17        6.44      1.36 o 
 -13   5   6        1.33       -1.04      1.04 o 
 -12   5   6        1.75       -0.08      0.96 o 
 -11   5   6        2.62       -0.88      1.16 o 
 -10   5   6       45.00       44.06      1.60 o 
  -9   5   6        7.88        6.97      0.87 o 
  -8   5   6        1.27        0.08      0.64 o 
  -7   5   6       12.89       10.86      0.91 o 
  -6   5   6      155.86      141.59      3.00 o 
  -5   5   6       18.52       16.91      0.88 o 
  -4   5   6        3.23        3.47      0.61 o 
  -3   5   6       27.07       23.85      0.94 o 
  -2   5   6      245.65      221.58      3.59 o 
  -1   5   6       16.88       15.02      0.97 o 
   0   5   6        7.47        8.87      0.78 o 
   1   5   6       22.21       16.60      1.21 o 
   2   5   6      169.39      148.44      3.84 o 
   3   5   6        6.86        5.70      1.28 o 
   4   5   6       10.48        9.76      1.11 o 
   5   5   6        7.37        3.94      2.02 o 
   6   5   6       52.47       49.71      3.47 o 
   7   5   6        1.25        1.74      1.56 o 
   8   5   6        7.83        6.25      2.42 o 
   9   5   6        2.87        0.01      3.36 o 
  10   5   6       10.51        7.99      5.25 o 
  11   5   6        0.17       -2.64      2.64 o 
  12   5   6        2.42       -1.89      1.89 o 
 -15   6   6        0.11       -0.05      1.31 o 
 -14   6   6        0.31        2.05      1.31 o 
 -13   6   6        0.01       -1.12      1.12 o 
 -12   6   6        4.67        4.82      1.30 o 
 -11   6   6        0.79       -0.98      0.98 o 
 -10   6   6        4.59        3.82      1.13 o 
  -9   6   6        0.49       -0.88      0.88 o 
  -8   6   6       32.99       28.63      1.45 o 
  -7   6   6        1.98        0.24      0.71 o 
  -6   6   6       26.48       25.76      1.29 o 
  -5   6   6        4.62        3.70      0.71 o 
  -4   6   6       75.36       54.27      1.42 o 
  -3   6   6        2.86        2.25      0.60 o 
  -2   6   6       37.82       34.15      1.45 o 
  -1   6   6       15.84       16.01      1.01 o 
   0   6   6       82.87       63.34      2.11 o 
   1   6   6        4.61        4.23      0.87 o 
   2   6   6        8.27        9.24      1.96 o 
   3   6   6       13.19       12.23      1.14 o 
   4   6   6       39.13       36.37      1.70 o 
   5   6   6        3.67        1.38      1.11 o 
   6   6   6        0.03       -0.76      3.05 o 
   7   6   6        3.10        2.54      2.23 o 
   8   6   6        5.63        4.32      3.52 o 
   9   6   6        0.91       -0.44      1.51 o 
  10   6   6        1.01       -2.01      2.01 o 
  11   6   6        0.21       -2.29      2.29 o 
  12   6   6        0.04        2.25      2.19 o 
 -15   7   6        0.16       -0.42      1.31 o 
 -14   7   6       25.66       28.29      1.89 o 
 -13   7   6        0.53        0.90      1.22 o 
 -12   7   6        3.66        2.77      1.20 o 
 -11   7   6        1.78        0.03      1.07 o 
 -10   7   6      103.06       96.96      2.51 o 
  -9   7   6        2.16       -0.17      1.67 o 
  -8   7   6       13.60       10.05      1.26 o 
  -7   7   6        9.50        7.40      1.12 o 
  -6   7   6      263.87      229.55      3.71 o 
  -5   7   6        8.05        7.45      1.20 o 
  -4   7   6       21.83       20.27      1.74 o 
  -3   7   6       20.55       19.59      1.26 o 
  -2   7   6      370.56      322.16      5.53 o 
  -1   7   6       15.35       15.82      1.12 o 
   0   7   6       13.42       11.63      0.96 o 
   1   7   6       17.49       17.69      1.31 o 
   2   7   6      243.64      211.66      4.13 o 
   3   7   6       13.52       13.21      1.24 o 
   4   7   6        1.37       -0.14      1.26 o 
   5   7   6        9.31       10.36      1.53 o 
   6   7   6       91.44       78.06      3.79 o 
   7   7   6        7.46        4.33      3.22 o 
   8   7   6        0.17       -1.17      1.63 o 
   9   7   6        3.40        1.25      1.67 o 
  10   7   6       22.77       24.38      3.20 o 
  11   7   6        2.57        0.46      2.93 o 
 -14   8   6        6.27        7.20      1.70 o 
 -13   8   6        0.16       -0.15      1.30 o 
 -12   8   6       49.72       48.38      2.33 o 
 -11   8   6       22.03       25.40      1.87 o 
 -10   8   6       56.84       53.43      2.22 o 
  -9   8   6        0.58        2.43      1.12 o 
  -8   8   6      213.20      182.48      3.80 o 
  -7   8   6       75.80       76.40      2.33 o 
  -6   8   6      224.95      189.56      3.30 o 
  -5   8   6        0.67        2.75      1.48 o 
  -4   8   6      514.28      447.55      6.51 o 
  -3   8   6      117.26      105.98      2.68 o 
  -2   8   6      356.22      301.16      6.62 o 
  -1   8   6        0.15        3.20      0.86 o 
   0   8   6      590.61      521.67      8.15 o 
   1   8   6       74.31       66.43      1.86 o 
   2   8   6      200.22      160.94      4.77 o 
   3   8   6        0.01        0.81      1.18 o 
   4   8   6      312.25      272.21      5.91 o 
   5   8   6       20.56       22.21      1.85 o 
   6   8   6       43.18       43.18      2.75 o 
   7   8   6        0.05        1.25      1.46 o 
   8   8   6       87.99       85.22      3.69 o 
   9   8   6        3.10        6.15      1.90 o 
  10   8   6        4.25        4.64      2.56 o 
  11   8   6        0.20       -1.12      2.08 o 
 -14   9   6       12.89       11.67      1.68 o 
 -13   9   6        0.01        0.73      1.29 o 
 -12   9   6        5.59        8.04      1.44 o 
 -11   9   6        0.62        1.32      1.19 o 
 -10   9   6       39.43       36.46      1.84 o 
  -9   9   6        0.31        0.05      1.06 o 
  -8   9   6       30.31       32.24      1.64 o 
  -7   9   6        3.26        2.83      1.04 o 
  -6   9   6       63.50       47.14      1.72 o 
  -5   9   6        0.70       -0.10      0.97 o 
  -4   9   6       68.42       49.46      2.39 o 
  -3   9   6        7.06        7.05      1.18 o 
  -2   9   6       60.00       39.73      1.68 o 
  -1   9   6        0.00        0.44      0.85 o 
   0   9   6       61.15       46.77      1.77 o 
   1   9   6        8.59        8.23      1.13 o 
   2   9   6       42.75       29.89      2.00 o 
   3   9   6        1.98        1.10      1.18 o 
   4   9   6       20.21       23.95      2.39 o 
   5   9   6        5.58        4.80      1.42 o 
   6   9   6       22.73       19.74      3.10 o 
   7   9   6        3.47        4.38      1.75 o 
   8   9   6        1.76        0.57      1.75 o 
   9   9   6        1.67        3.30      1.77 o 
  10   9   6        7.25        3.61      2.19 o 
 -13  10   6        0.21        1.17      1.39 o 
 -12  10   6       72.27       62.72      2.56 o 
 -11  10   6        8.01        9.96      1.43 o 
 -10  10   6       61.83       60.72      2.17 o 
  -9  10   6        2.32        6.77      1.20 o 
  -8  10   6      186.59      158.11      3.53 o 
  -7  10   6       31.74       38.01      1.85 o 
  -6  10   6      226.95      211.12      4.57 o 
  -5  10   6        6.72       10.82      1.34 o 
  -4  10   6      295.98      236.84      4.72 o 
  -3  10   6       71.16       73.40      3.30 o 
  -2  10   6      394.53      339.98     11.49 o 
  -1  10   6        4.09        5.75      1.31 o 
   0  10   6      296.82      241.89      5.71 o 
   1  10   6       82.21       85.83      2.68 o 
   2  10   6      330.11      286.75     13.75 o 
   3  10   6        0.10        5.91      1.84 o 
   4  10   6      188.36      156.01      4.28 o 
   5  10   6       47.14       53.21      4.38 o 
   6  10   6      131.39      120.60      3.80 o 
   7  10   6        0.81        3.29      1.48 o 
   8  10   6       74.49       59.45      3.79 o 
   9  10   6       14.34       13.15      3.83 o 
 -12  11   6        2.21        2.64      1.45 o 
 -11  11   6        0.02       -1.24      1.24 o 
 -10  11   6        0.33        0.64      1.27 o 
  -9  11   6        1.58        1.64      1.20 o 
  -8  11   6        9.40        8.70      1.81 o 
  -7  11   6        0.00        1.58      0.99 o 
  -6  11   6        1.24        1.55      1.09 o 
  -5  11   6        2.98        3.50      1.15 o 
  -4  11   6       24.29       22.83      2.25 o 
  -3  11   6        0.62        0.91      1.37 o 
  -2  11   6        1.67        0.78      1.57 o 
  -1  11   6        2.06        1.48      1.32 o 
   0  11   6       26.91       25.11      1.69 o 
   1  11   6        2.41        1.50      0.97 o 
   2  11   6        0.57        0.03      1.74 o 
   3  11   6        0.24       -0.49      1.21 o 
   4  11   6       13.72       11.24      2.44 o 
   5  11   6        2.23        1.53      1.34 o 
   6  11   6        0.05       -1.24      1.24 o 
   7  11   6        0.02        0.98      1.47 o 
   8  11   6        4.34        3.95      2.52 o 
   9  11   6        0.97        0.21      1.90 o 
 -11  12   6        0.01       -1.24      1.24 o 
 -10  12   6        0.32       -0.67      1.27 o 
  -9  12   6        0.00       -0.46      1.15 o 
  -8  12   6        3.02        3.24      1.20 o 
  -7  12   6        0.00        0.05      1.63 o 
  -6  12   6        0.02        0.05      1.08 o 
  -5  12   6        0.00       -1.04      1.06 o 
  -4  12   6        0.91        1.30      1.50 o 
  -3  12   6        0.07        2.10      1.83 o 
  -2  12   6        0.08       -1.21      1.21 o 
  -1  12   6        0.16        0.98      1.34 o 
   0  12   6        0.59       -1.19      1.19 o 
   1  12   6        0.52       -0.14      1.21 o 
   2  12   6        0.04        1.05      3.39 o 
   3  12   6        1.19        1.57      1.34 o 
   4  12   6        2.12        2.12      1.38 o 
   5  12   6        0.95        1.14      1.48 o 
   6  12   6        0.00       -0.29      1.35 o 
   7  12   6        1.72        3.36      1.60 o 
   8  12   6        3.41        2.91      1.73 o 
 -10  13   6        9.25       11.21      1.70 o 
  -9  13   6        2.62        4.14      1.38 o 
  -8  13   6        0.01        0.40      1.35 o 
  -7  13   6        1.08        3.23      1.40 o 
  -6  13   6       48.38       56.66      2.55 o 
  -5  13   6        8.03        9.86      2.03 o 
  -4  13   6        0.10        0.14      1.63 o 
  -3  13   6        2.09        4.46      1.74 o 
  -2  13   6       92.54      103.70      8.35 o 
  -1  13   6        9.83       12.88      1.90 o 
   0  13   6        0.02       -0.08      2.78 o 
   1  13   6        1.63        0.36      1.37 o 
   2  13   6       66.34       70.69      4.61 o 
   3  13   6        5.24        5.21      1.63 o 
   4  13   6        0.05        0.31      1.37 o 
   5  13   6        0.63       -0.04      1.50 o 
   6  13   6       18.51       21.91      4.96 o 
  -8  14   6        0.58       -0.46      1.45 o 
  -7  14   6        0.00       -0.24      1.42 o 
  -6  14   6       39.18       44.63      2.45 o 
  -5  14   6        6.21        7.87      2.16 o 
  -4  14   6        4.62        5.47      1.90 o 
  -3  14   6        0.44       -0.15      1.74 o 
  -2  14   6       51.25       61.46      3.30 o 
  -1  14   6        9.62       13.04      2.03 o 
   0  14   6        9.56       10.77      2.70 o 
   1  14   6        1.97        2.86      1.61 o 
   2  14   6       45.88       54.13      3.01 o 
   3  14   6        7.40        8.53      3.48 o 
   4  14   6        7.24       12.88      3.48 o 
   5  14   6        2.28        3.30      1.66 o 
  -6  15   6        0.46       -0.40      1.90 o 
  -5  15   6        3.97        3.75      1.95 o 
  -4  15   6       86.52      105.94      4.60 o 
  -3  15   6        9.06       10.69      2.52 o 
  -2  15   6        1.21        2.30      1.77 o 
  -1  15   6        4.30        8.45      2.12 o 
   0  15   6       86.48       99.50      4.14 o 
   1  15   6        8.97       11.17      2.06 o 
   2  15   6        0.93        1.46      1.63 o 
   3  15   6        2.31        9.05      3.66 o 
 -15   1   7        1.53        0.43      1.10 o 
 -14   1   7      146.61      151.98      2.84 o 
 -13   1   7       13.52       16.49      1.29 o 
 -12   1   7       46.66       50.49      1.65 o 
 -11   1   7        3.07        4.38      1.07 o 
 -10   1   7      546.94      564.03      5.93 o 
  -9   1   7       34.35       40.69      1.30 o 
  -8   1   7      193.04      191.36      2.42 o 
  -7   1   7        2.96        6.00      0.91 o 
  -6   1   7     1290.74     1285.31     10.86 o 
  -5   1   7       52.97       60.04      1.29 o 
  -4   1   7      463.52      422.69      5.92 o 
  -3   1   7        2.79        6.12      2.16 o 
  -2   1   7     1634.42     1601.19     24.18 o 
  -1   1   7       44.37       54.92      5.81 o 
   0   1   7      432.27      385.61      8.80 o 
   1   1   7        4.12        8.27      1.60 o 
   2   1   7      998.05      987.55     16.59 o 
   3   1   7       16.23       20.89      1.97 o 
   4   1   7      168.41      161.64      4.00 o 
   5   1   7        3.29        5.57      1.29 o 
   6   1   7      346.79      361.63      6.92 o 
   7   1   7        2.46        3.90      1.40 o 
   8   1   7       42.49       41.75      2.47 o 
   9   1   7        1.40        2.48      1.25 o 
  10   1   7       83.36       81.59      7.44 o 
  11   1   7        0.12        0.21      1.46 o 
 -15   2   7        3.27        3.14      1.16 o 
 -14   2   7      174.70      177.81      3.44 o 
 -13   2   7        1.61        2.39      1.01 o 
 -12   2   7        0.03        0.34      0.92 o 
 -11   2   7       14.17       20.43      1.26 o 
 -10   2   7     1041.78     1033.89      9.74 o 
  -9   2   7        8.58       20.02      1.21 o 
  -8   2   7        5.51       14.63      1.02 o 
  -7   2   7       41.56       58.58      2.71 o 
  -6   2   7     3299.21     3256.56     27.67 o 
  -5   2   7       26.47       42.96      2.28 o 
  -4   2   7       27.36       41.97      3.48 o 
  -3   2   7       67.15       84.88      7.44 o 
  -2   2   7     4868.62     4747.10     67.67 o 
  -1   2   7       39.38       62.39      7.57 o 
   0   2   7       33.58       38.93      2.58 o 
   1   2   7       52.22       57.32      2.95 o 
   2   2   7     3220.23     3095.36     47.32 o 
   3   2   7       17.69       37.68      2.58 o 
   4   2   7       15.44       22.33      2.03 o 
   5   2   7       19.12       23.87      5.46 o 
   6   2   7      972.70      970.17     21.86 o 
   7   2   7        2.45        8.62      1.51 o 
   8   2   7        4.16        6.83      2.26 o 
   9   2   7        3.04        3.59      1.37 o 
  10   2   7      159.94      176.61      6.53 o 
  11   2   7        0.14        0.44      1.58 o 
 -15   3   7        6.78        7.80      1.26 o 
 -14   3   7      157.71      164.16      3.18 o 
 -13   3   7        3.80        6.59      1.09 o 
 -12   3   7       42.13       41.55      1.55 o 
 -11   3   7       24.92       31.39      1.47 o 
 -10   3   7      683.31      680.80      8.03 o 
  -9   3   7        7.13       13.31      1.09 o 
  -8   3   7      163.20      155.28      2.58 o 
  -7   3   7       63.59       71.58      1.81 o 
  -6   3   7     1784.06     1749.01     15.42 o 
  -5   3   7        3.74       10.06      1.25 o 
  -4   3   7      393.74      362.07      5.31 o 
  -3   3   7       85.45       89.22      8.48 o 
  -2   3   7     2519.48     2382.87     35.06 o 
  -1   3   7        0.26        3.61      1.41 o 
   0   3   7      319.62      307.89      6.26 o 
   1   3   7       49.43       48.36      2.71 o 
   2   3   7     1843.17     1722.04     27.31 o 
   3   3   7        3.11        7.97      3.05 o 
   4   3   7       87.69       82.46      3.10 o 
   5   3   7       14.21       19.02      3.02 o 
   6   3   7      741.20      719.10     11.78 o 
   7   3   7        1.97        5.48      1.45 o 
   8   3   7       14.35       14.07      1.72 o 
   9   3   7        1.77        3.75      1.41 o 
  10   3   7      181.68      189.70      8.05 o 
  11   3   7        0.57        0.01      2.34 o 
 -15   4   7        2.32        0.62      1.18 o 
 -14   4   7       11.12        6.58      1.24 o 
 -13   4   7        0.07       -0.34      1.00 o 
 -12   4   7       19.21       20.53      1.51 o 
 -11   4   7        8.84        8.26      1.67 o 
 -10   4   7       57.31       52.49      1.87 o 
  -9   4   7        0.09       -0.04      0.86 o 
  -8   4   7       43.94       43.99      1.47 o 
  -7   4   7       18.98       21.17      1.06 o 
  -6   4   7      226.73      237.00      3.02 o 
  -5   4   7        1.03        0.60      0.92 o 
  -4   4   7       64.45       64.05      2.19 o 
  -3   4   7       20.77       24.20      1.47 o 
  -2   4   7      428.22      439.01      7.31 o 
  -1   4   7        0.45        1.77      1.00 o 
   0   4   7       55.73       57.06      2.16 o 
   1   4   7        9.14       12.44      1.24 o 
   2   4   7      292.53      295.38      6.43 o 
   3   4   7        0.02       -0.17      1.00 o 
   4   4   7       31.61       35.73      2.70 o 
   5   4   7        1.41        1.51      1.12 o 
   6   4   7      108.01      102.28      3.26 o 
   7   4   7        0.00        0.79      1.15 o 
   8   4   7       14.08       15.66      1.77 o 
   9   4   7        0.10       -1.46      1.76 o 
  10   4   7       27.85       25.76      4.39 o 
  11   4   7        0.01       -1.55      1.93 o 
 -15   5   7        1.39        1.51      1.33 o 
 -14   5   7       33.82       35.31      1.74 o 
 -13   5   7        0.00        0.81      1.11 o 
 -12   5   7       93.45       83.91      2.30 o 
 -11   5   7        4.79        4.75      1.12 o 
 -10   5   7      121.07      116.75      2.51 o 
  -9   5   7        0.24        0.41      0.80 o 
  -8   5   7      374.83      350.41      4.79 o 
  -7   5   7       11.89       14.88      1.09 o 
  -6   5   7      278.69      265.80      3.56 o 
  -5   5   7        2.33        4.95      0.96 o 
  -4   5   7      771.77      730.26     11.00 o 
  -3   5   7       19.58       24.36      1.66 o 
  -2   5   7      381.35      355.58      6.93 o 
  -1   5   7        6.88       10.43      1.83 o 
   0   5   7      765.26      712.15     10.77 o 
   1   5   7       14.97       20.09      2.54 o 
   2   5   7      280.46      257.46      4.89 o 
   3   5   7        8.60        9.97      1.44 o 
   4   5   7      357.89      329.39      6.99 o 
   5   5   7        4.57        5.81      2.49 o 
   6   5   7      125.19      118.51      5.62 o 
   7   5   7        4.53        4.41      1.65 o 
   8   5   7       85.61       82.66      3.84 o 
   9   5   7        0.73        0.38      1.76 o 
  10   5   7       37.36       38.05      5.10 o 
  11   5   7        1.15       -0.23      1.95 o 
 -14   6   7        0.24        0.25      1.50 o 
 -13   6   7        0.87        1.48      1.24 o 
 -12   6   7        1.74        0.19      1.20 o 
 -11   6   7        0.87        0.88      1.12 o 
 -10   6   7        0.58       -0.40      1.03 o 
  -9   6   7        1.34       -0.04      0.98 o 
  -8   6   7        2.07        1.26      0.83 o 
  -7   6   7        0.81        0.00      0.74 o 
  -6   6   7        0.39       -0.70      0.70 o 
  -5   6   7        1.26        0.81      0.88 o 
  -4   6   7        1.95       -0.64      0.73 o 
  -3   6   7        0.01       -0.73      0.88 o 
  -2   6   7        0.06       -0.56      0.84 o 
  -1   6   7        1.07        1.07      0.87 o 
   0   6   7        4.43        0.95      1.01 o 
   1   6   7        0.75       -0.69      0.79 o 
   2   6   7        1.63        2.08      0.95 o 
   3   6   7        0.66       -1.03      1.03 o 
   4   6   7        9.43        7.62      1.39 o 
   5   6   7        1.01        0.84      1.45 o 
   6   6   7        2.26        2.95      1.74 o 
   7   6   7        0.24       -1.47      2.15 o 
   8   6   7        7.68        7.64      1.91 o 
   9   6   7        0.44        0.71      1.64 o 
  10   6   7        1.17       -0.94      2.61 o 
 -14   7   7        3.61        3.35      1.42 o 
 -13   7   7        0.08       -1.18      1.18 o 
 -12   7   7        0.54        0.58      1.14 o 
 -11   7   7        0.45        0.34      1.08 o 
 -10   7   7        8.03        7.48      1.22 o 
  -9   7   7        0.07       -1.06      1.06 o 
  -8   7   7        9.48        8.39      1.32 o 
  -7   7   7        0.20       -0.88      0.88 o 
  -6   7   7       14.86       10.75      1.90 o 
  -5   7   7        0.40       -0.63      0.85 o 
  -4   7   7       33.48       32.50      1.68 o 
  -3   7   7        0.03       -0.76      0.85 o 
  -2   7   7       22.65       17.33      1.60 o 
  -1   7   7        4.73        6.14      1.17 o 
   0   7   7       22.01       23.18      1.70 o 
   1   7   7        0.08       -0.80      0.80 o 
   2   7   7       22.32       21.86      1.50 o 
   3   7   7        6.14        5.02      1.06 o 
   4   7   7        0.98       -1.39      1.39 o 
   5   7   7        0.00       -0.17      1.57 o 
   6   7   7       12.81       12.65      2.16 o 
   7   7   7        2.18       -0.08      2.70 o 
   8   7   7        0.92       -0.61      2.89 o 
   9   7   7        0.05       -1.64      1.64 o 
  10   7   7        4.46        2.68      2.06 o 
 -13   8   7        0.28       -1.14      1.37 o 
 -12   8   7        1.34        1.51      1.88 o 
 -11   8   7        0.85        1.18      1.24 o 
 -10   8   7       56.52       58.11      2.33 o 
  -9   8   7        1.26        3.33      1.23 o 
  -8   8   7       11.16       13.91      1.39 o 
  -7   8   7        1.40        1.58      1.02 o 
  -6   8   7      169.38      152.06      4.96 o 
  -5   8   7        3.63        3.82      1.17 o 
  -4   8   7       28.53       26.20      1.61 o 
  -3   8   7        1.12        1.64      0.85 o 
  -2   8   7      244.72      203.10      4.04 o 
  -1   8   7        6.25        7.11      1.30 o 
   0   8   7       26.82       28.33      1.86 o 
   1   8   7        0.25        0.75      0.98 o 
   2   8   7      179.16      155.88      4.20 o 
   3   8   7        3.75        1.94      1.27 o 
   4   8   7       10.70       12.26      2.18 o 
   5   8   7        0.01       -2.08      3.92 o 
   6   8   7       60.68       59.14      4.26 o 
   7   8   7        0.67       -1.15      1.65 o 
   8   8   7        2.01        2.92      1.76 o 
   9   8   7        0.17       -1.20      1.84 o 
 -13   9   7        0.00       -0.68      1.34 o 
 -12   9   7        0.32        0.01      1.18 o 
 -11   9   7        2.46        2.28      1.19 o 
 -10   9   7       21.65       20.83      1.60 o 
  -9   9   7        0.09        0.77      1.02 o 
  -8   9   7        4.74        4.04      1.09 o 
  -7   9   7        4.57        2.80      1.93 o 
  -6   9   7       48.93       41.09      3.05 o 
  -5   9   7        0.73        1.03      1.54 o 
  -4   9   7       13.75       12.14      2.44 o 
  -3   9   7        2.78        2.19      0.93 o 
  -2   9   7       77.64       65.34      2.20 o 
  -1   9   7        1.88        1.83      1.10 o 
   0   9   7       18.44       14.64      1.58 o 
   1   9   7        0.21       -2.18      2.18 o 
   2   9   7       81.49       65.91      3.14 o 
   3   9   7        2.22        2.59      1.31 o 
   4   9   7        9.91        8.96      1.58 o 
   5   9   7        0.05       -0.70      2.09 o 
   6   9   7       47.75       36.88      2.98 o 
   7   9   7        1.22       -0.60      1.47 o 
   8   9   7        1.40       -1.66      2.69 o 
 -12  10   7        6.20        7.40      1.48 o 
 -11  10   7        0.16        0.23      1.14 o 
 -10  10   7       10.65       11.99      1.39 o 
  -9  10   7        0.08       -0.98      1.03 o 
  -8  10   7       21.00       23.24      1.95 o 
  -7  10   7        0.54        0.04      1.52 o 
  -6  10   7       32.56       27.04      2.59 o 
  -5  10   7        0.04        1.19      1.61 o 
  -4  10   7       41.77       42.62      4.79 o 
  -3  10   7        1.74        0.29      1.37 o 
  -2  10   7       51.74       42.37      2.28 o 
  -1  10   7        0.00        0.82      1.29 o 
   0  10   7       42.09       41.11      2.64 o 
   1  10   7        2.37        0.05      2.35 o 
   2  10   7       35.27       28.73      2.42 o 
   3  10   7        0.01       -1.22      1.22 o 
   4  10   7       20.51       23.33      2.30 o 
   5  10   7        1.02       -1.43      1.43 o 
   6  10   7       13.87       12.35      2.52 o 
   7  10   7        0.00       -0.92      1.47 o 
   8  10   7        5.37        6.15      2.18 o 
 -11  11   7        0.23       -1.25      1.25 o 
 -10  11   7        1.18        0.84      1.25 o 
  -9  11   7        0.24        0.77      1.38 o 
  -8  11   7        8.25        5.92      1.49 o 
  -7  11   7        0.59       -1.58      1.58 o 
  -6  11   7        1.42        0.87      2.18 o 
  -5  11   7        0.49       -0.07      1.48 o 
  -4  11   7       17.42       10.58      1.96 o 
  -3  11   7        1.05       -0.33      1.37 o 
  -2  11   7        1.76        1.51      1.48 o 
  -1  11   7        1.13       -2.09      2.44 o 
   0  11   7       16.20        8.18      1.83 o 
   1  11   7        0.66       -0.87      1.21 o 
   2  11   7        2.85        0.91      1.34 o 
   3  11   7        1.25       -0.19      1.32 o 
   4  11   7        6.74        4.18      2.44 o 
   5  11   7        0.06       -0.21      1.45 o 
   6  11   7        3.45        0.99      4.26 o 
   7  11   7        0.43       -2.09      2.70 o 
 -10  12   7        7.85       10.43      2.01 o 
  -9  12   7        0.85       -0.90      1.29 o 
  -8  12   7        0.95        0.88      3.48 o 
  -7  12   7        0.68        0.28      1.83 o 
  -6  12   7       30.37       35.95      3.83 o 
  -5  12   7        1.18        0.59      1.74 o 
  -4  12   7        2.22        1.16      1.58 o 
  -3  12   7        0.78        2.09      1.61 o 
  -2  12   7       45.33       45.78      2.92 o 
  -1  12   7        0.70        0.52      2.78 o 
   0  12   7        3.55        2.09      2.78 o 
   1  12   7        0.27        3.48      2.78 o 
   2  12   7       25.93       27.58      2.47 o 
   3  12   7        0.13       -0.58      1.74 o 
   4  12   7        3.61        0.63      1.48 o 
   5  12   7        0.00       -0.56      1.57 o 
   6  12   7        5.40        4.18      2.26 o 
  -8  13   7        0.03        1.67      1.92 o 
  -7  13   7        0.65        0.03      2.61 o 
  -6  13   7       26.78       28.16      2.97 o 
  -5  13   7        0.52       -1.00      2.00 o 
  -4  13   7        0.51        1.59      2.00 o 
  -3  13   7        1.25       -0.41      1.52 o 
  -2  13   7       35.01       37.77      2.92 o 
  -1  13   7        0.11       -1.00      1.39 o 
   0  13   7        0.08        1.04      2.96 o 
   1  13   7        0.72        0.35      2.78 o 
   2  13   7       22.11       20.36      3.83 o 
   3  13   7        0.01       -0.44      1.34 o 
   4  13   7        0.55       -1.37      1.37 o 
  -6  14   7       38.76       43.34      3.51 o 
  -5  14   7        0.04       -1.77      1.77 o 
  -4  14   7        0.06       -1.29      2.26 o 
  -3  14   7        1.47        0.14      1.54 o 
  -2  14   7       63.30       70.32      4.35 o 
  -1  14   7        0.00       -0.27      1.83 o 
   0  14   7        0.29       -2.78      2.96 o 
   1  14   7        2.03        1.57      3.13 o 
   2  14   7       41.20       44.91      4.70 o 
 -14   0   8        5.52        5.11      1.73 o 
 -13   0   8       24.69       28.08      2.11 o 
 -12   0   8       30.87       34.77      2.17 o 
 -11   0   8        0.81        0.28      1.24 o 
 -10   0   8       22.17       26.78      2.03 o 
  -9   0   8       59.27       60.91      2.08 o 
  -8   0   8       72.84       71.39      2.12 o 
  -7   0   8        2.89        2.63      1.34 o 
  -6   0   8       57.99       66.92      3.51 o 
  -5   0   8       75.99       73.50      3.56 o 
  -4   0   8       99.74       87.15      7.75 o 
  -3   0   8        1.78        4.53      1.91 o 
  -2   0   8      101.13      112.09      6.09 o 
  -1   0   8       60.61       59.18      4.53 o 
   0   0   8      103.51       95.55      5.40 o 
   1   0   8        0.04        0.35      1.57 o 
   2   0   8      112.14      119.64      4.92 o 
   3   0   8       33.89       34.57      3.02 o 
   4   0   8       74.46       82.15      5.74 o 
   5   0   8        1.27        2.90      1.90 o 
   6   0   8       56.52       62.09      3.98 o 
   7   0   8       10.66       11.88      2.52 o 
   8   0   8       29.59       34.93      5.13 o 
   9   0   8        1.12        2.57      2.05 o 
  10   0   8       14.63       31.85      7.31 o 
 -14   1   8        2.10       -0.30      1.10 o 
 -13   1   8        4.41        1.88      1.06 o 
 -12   1   8       26.57       27.73      1.44 o 
 -11   1   8       15.99       17.30      1.23 o 
 -10   1   8       27.92       31.59      1.39 o 
  -9   1   8       10.40       11.20      0.91 o 
  -8   1   8      109.41      105.34      1.79 o 
  -7   1   8       74.76       75.83      2.05 o 
  -6   1   8      109.04      103.70      3.04 o 
  -5   1   8       12.82       13.77      1.50 o 
  -4   1   8      220.48      201.50      4.95 o 
  -3   1   8      159.46      153.17      4.47 o 
  -2   1   8      146.89      122.68      4.49 o 
  -1   1   8       10.53        8.48      1.59 o 
   0   1   8      230.64      204.64      5.97 o 
   1   1   8      157.67      153.99      4.40 o 
   2   1   8       78.96       77.53      3.19 o 
   3   1   8        7.58        5.97      1.38 o 
   4   1   8      120.85      115.68      3.56 o 
   5   1   8       66.66       65.84      2.78 o 
   6   1   8       15.74       18.95      1.91 o 
   7   1   8        3.39        3.90      1.36 o 
   8   1   8       31.05       34.53      2.37 o 
   9   1   8       13.16       15.33      1.94 o 
  10   1   8        1.01        2.18      1.52 o 
 -14   2   8       30.41       31.30      1.63 o 
 -13   2   8       32.08       30.62      1.60 o 
 -12   2   8       13.58       12.54      1.19 o 
 -11   2   8       21.40       25.05      1.32 o 
 -10   2   8      136.45      137.13      2.27 o 
  -9   2   8      110.04      105.46      1.92 o 
  -8   2   8       42.75       42.01      1.29 o 
  -7   2   8       50.39       49.76      1.72 o 
  -6   2   8      380.38      365.49      6.56 o 
  -5   2   8      238.79      221.17      5.42 o 
  -4   2   8       91.07       80.35      3.72 o 
  -3   2   8       62.67       61.23      2.91 o 
  -2   2   8      563.00      523.74     11.75 o 
  -1   2   8      260.24      248.35      8.18 o 
   0   2   8       99.17       92.15      7.16 o 
   1   2   8       36.36       36.92      4.48 o 
   2   2   8      401.77      380.30      7.98 o 
   3   2   8      133.39      130.62      4.09 o 
   4   2   8       57.47       57.41      2.71 o 
   5   2   8        9.35        8.24      1.44 o 
   6   2   8      158.70      151.52      4.85 o 
   7   2   8       38.17       42.58      4.17 o 
   8   2   8       22.31       20.74      3.39 o 
   9   2   8        1.05        2.60      1.47 o 
  10   2   8       39.12       41.08      3.65 o 
 -14   3   8        0.78        0.47      1.08 o 
 -13   3   8        0.12        0.10      0.99 o 
 -12   3   8        1.60       -0.39      0.93 o 
 -11   3   8        0.80       -0.63      0.87 o 
 -10   3   8       11.56       10.62      1.05 o 
  -9   3   8        1.77       -0.39      0.84 o 
  -8   3   8        4.03        2.99      0.99 o 
  -7   3   8        8.77        6.17      1.35 o 
  -6   3   8       47.83       35.48      2.08 o 
  -5   3   8        5.09        2.61      1.26 o 
  -4   3   8        5.61        9.94      1.84 o 
  -3   3   8       27.39       19.89      2.57 o 
  -2   3   8       60.81       34.85      2.12 o 
  -1   3   8        2.70        0.74      1.06 o 
   0   3   8        5.16        9.07      1.54 o 
   1   3   8       30.31       28.17      2.13 o 
   2   3   8       21.48       13.82      3.18 o 
   3   3   8        0.00        0.91      1.81 o 
   4   3   8        3.36        3.33      1.34 o 
   5   3   8       13.65       14.50      1.70 o 
   6   3   8        1.25        3.04      1.38 o 
   7   3   8        0.63        2.33      1.31 o 
   8   3   8        1.42        2.20      1.38 o 
   9   3   8        3.10        3.73      1.56 o 
 -14   4   8       34.43       34.71      1.65 o 
 -13   4   8       19.76       17.32      1.32 o 
 -12   4   8       10.40       12.96      1.29 o 
 -11   4   8       29.65       32.22      1.63 o 
 -10   4   8      149.25      137.32      2.59 o 
  -9   4   8       83.48       71.37      1.86 o 
  -8   4   8       46.08       43.05      1.92 o 
  -7   4   8       61.03       59.38      2.16 o 
  -6   4   8      403.33      349.74      6.18 o 
  -5   4   8      224.78      190.81      4.98 o 
  -4   4   8      102.40       81.54      3.05 o 
  -3   4   8       78.04       70.06      2.84 o 
  -2   4   8      579.99      479.17      8.94 o 
  -1   4   8      294.19      251.70      5.07 o 
   0   4   8       91.88       70.29      3.95 o 
   1   4   8       61.03       53.33      4.61 o 
   2   4   8      408.62      356.26      7.67 o 
   3   4   8      175.06      158.55      4.55 o 
   4   4   8       36.66       34.48      2.54 o 
   5   4   8       27.24       27.93      3.39 o 
   6   4   8      164.31      147.15      4.19 o 
   7   4   8       54.62       56.04      2.73 o 
   8   4   8        9.68        8.80      2.18 o 
   9   4   8        6.64        6.03      2.06 o 
 -13   5   8       29.49       32.49      1.64 o 
 -12   5   8       56.93       59.88      2.35 o 
 -11   5   8       12.12       13.43      1.32 o 
 -10   5   8        4.48        6.00      1.03 o 
  -9   5   8      101.86       96.47      2.37 o 
  -8   5   8      234.97      224.55      4.75 o 
  -7   5   8       40.57       44.32      2.21 o 
  -6   5   8        8.59       10.11      1.35 o 
  -5   5   8      182.23      156.13      4.44 o 
  -4   5   8      486.41      444.65     12.17 o 
  -3   5   8       74.31       75.36      2.93 o 
  -2   5   8        7.88       10.15      1.74 o 
  -1   5   8      156.81      132.31      3.77 o 
   0   5   8      498.36      448.73     11.66 o 
   1   5   8       69.62       79.19      3.61 o 
   2   5   8        1.39        3.22      1.27 o 
   3   5   8       64.82       57.28      2.76 o 
   4   5   8      250.34      224.41      6.84 o 
   5   5   8       29.49       30.87      2.94 o 
   6   5   8        0.04        1.11      1.28 o 
   7   5   8       13.01        9.30      2.17 o 
   8   5   8       64.67       65.65      3.74 o 
   9   5   8        6.13        5.08      2.18 o 
 -13   6   8        0.88        1.59      1.24 o 
 -12   6   8        2.08        2.27      1.34 o 
 -11   6   8        0.24        1.01      1.12 o 
 -10   6   8        0.02        0.57      1.12 o 
  -9   6   8        0.11        1.37      1.24 o 
  -8   6   8        2.52        2.30      1.22 o 
  -7   6   8        1.28       -1.17      1.17 o 
  -6   6   8        2.86        3.86      1.15 o 
  -5   6   8        1.48        1.80      1.20 o 
  -4   6   8        0.72        0.65      1.15 o 
  -3   6   8        2.66        2.80      1.26 o 
  -2   6   8        6.67       11.42      1.56 o 
  -1   6   8        2.61        5.34      1.28 o 
   0   6   8        0.12        0.65      0.95 o 
   1   6   8        1.63        1.90      1.21 o 
   2   6   8        0.59        3.21      1.26 o 
   3   6   8        0.09       -0.12      1.04 o 
   4   6   8        0.18       -0.07      1.16 o 
   5   6   8        0.17        1.11      1.58 o 
   6   6   8        0.81       -0.66      3.57 o 
   7   6   8        0.39       -2.13      2.25 o 
   8   6   8        0.15       -0.42      1.80 o 
 -13   7   8        4.39        6.00      1.59 o 
 -12   7   8        5.64        7.99      1.45 o 
 -11   7   8        0.26        1.14      1.17 o 
 -10   7   8       16.06       18.20      1.68 o 
  -9   7   8       15.94       15.84      2.26 o 
  -8   7   8       13.78       18.23      2.47 o 
  -7   7   8        1.74        3.05      1.30 o 
  -6   7   8       51.01       48.06      2.51 o 
  -5   7   8       34.26       31.31      2.24 o 
  -4   7   8       21.64       22.85      2.16 o 
  -3   7   8        3.06        2.51      1.19 o 
  -2   7   8       68.66       62.68      2.71 o 
  -1   7   8       38.64       37.58      2.17 o 
   0   7   8       16.69       17.16      1.63 o 
   1   7   8        2.81        4.61      1.48 o 
   2   7   8       41.92       37.16      2.29 o 
   3   7   8       20.86       19.98      1.91 o 
   4   7   8        7.47        6.48      3.48 o 
   5   7   8        0.88        0.18      1.46 o 
   6   7   8        9.92        9.40      2.52 o 
   7   7   8        5.75        5.14      2.65 o 
   8   7   8        3.04       -2.69      3.92 o 
 -12   8   8        1.38        2.56      1.53 o 
 -11   8   8        2.75        2.99      1.37 o 
 -10   8   8        4.95        3.47      1.72 o 
  -9   8   8        4.54        3.22      1.90 o 
  -8   8   8       14.23       16.21      2.47 o 
  -7   8   8        4.05        3.69      1.83 o 
  -6   8   8       23.23       24.99      2.55 o 
  -5   8   8       25.78       25.44      2.00 o 
  -4   8   8       35.12       35.20      2.35 o 
  -3   8   8        3.89        1.88      1.32 o 
  -2   8   8       42.32       36.52      2.23 o 
  -1   8   8       44.36       40.37      2.27 o 
   0   8   8       28.41       27.48      2.02 o 
   1   8   8        3.36        4.32      1.28 o 
   2   8   8       30.42       32.90      3.48 o 
   3   8   8       26.89       26.44      3.31 o 
   4   8   8        7.32        8.46      2.02 o 
   5   8   8        2.51       -0.66      1.48 o 
   6   8   8        9.12        8.12      2.70 o 
   7   8   8        6.02        5.53      2.03 o 
 -11   9   8        1.12        1.83      1.36 o 
 -10   9   8        0.07       -0.75      1.92 o 
  -9   9   8        8.54        9.07      3.39 o 
  -8   9   8       36.65       36.69      3.14 o 
  -7   9   8        9.23        7.80      2.03 o 
  -6   9   8        1.98        3.48      1.74 o 
  -5   9   8       14.71       14.10      2.12 o 
  -4   9   8       84.87       90.33      5.74 o 
  -3   9   8       23.86       27.05      2.73 o 
  -2   9   8        3.26        2.33      1.42 o 
  -1   9   8       14.37       17.12      1.80 o 
   0   9   8       86.92       86.98      3.82 o 
   1   9   8       21.44       23.62      3.05 o 
   2   9   8        0.75       -0.43      1.21 o 
   3   9   8        7.81        9.40      2.44 o 
   4   9   8       40.52       42.47      4.00 o 
   5   9   8        7.09        4.94      2.04 o 
   6   9   8        0.03       -2.78      2.78 o 
 -10  10   8        6.70        8.39      2.45 o 
  -9  10   8        4.85        7.38      2.26 o 
  -8  10   8        2.00        3.74      2.00 o 
  -7  10   8        0.35       -0.10      1.74 o 
  -6  10   8       10.29       14.52      2.38 o 
  -5  10   8        6.36        6.66      1.96 o 
  -4  10   8        3.87        4.87      3.31 o 
  -3  10   8        0.40       -2.26      2.44 o 
  -2  10   8       11.09       15.17      1.80 o 
  -1  10   8        4.98        5.60      1.74 o 
   0  10   8        4.17        6.84      1.74 o 
   1  10   8        0.29       -0.11      1.38 o 
   2  10   8        9.33       11.05      2.44 o 
   3  10   8        2.59        3.83      2.09 o 
   4  10   8        2.46        1.39      1.74 o 
   5  10   8        0.20       -1.22      1.74 o 
   6  10   8        4.69        5.28      1.93 o 
  -9  11   8        1.00       -1.84      2.35 o 
  -8  11   8        4.83        5.47      2.16 o 
  -7  11   8        1.23        1.64      1.90 o 
  -6  11   8        0.77        0.97      1.74 o 
  -5  11   8        1.60        2.90      1.77 o 
  -4  11   8        7.67        6.09      3.31 o 
  -3  11   8        2.26        3.83      3.13 o 
  -2  11   8        0.82        0.00      2.78 o 
  -1  11   8        2.19        3.31      2.78 o 
   0  11   8        6.46        8.66      1.91 o 
   1  11   8        1.80        2.74      1.67 o 
   2  11   8        0.19       -0.44      1.34 o 
   3  11   8        2.28        1.57      1.91 o 
   4  11   8        3.09        4.53      2.26 o 
  -7  12   8        0.29       -0.21      1.90 o 
  -6  12   8        6.39        5.42      2.09 o 
  -5  12   8       14.58       14.29      2.41 o 
  -4  12   8       17.71       21.76      4.35 o 
  -3  12   8        0.49       -0.70      3.13 o 
  -2  12   8        7.62        8.88      3.48 o 
  -1  12   8       13.84       14.45      3.66 o 
   0  12   8       19.47       22.80      4.00 o 
   1  12   8        0.37       -1.04      2.78 o 
   2  12   8        5.30        7.18      1.96 o 
   3  12   8        7.08        2.99      1.71 o 
  -5  13   8        6.68        5.94      2.16 o 
  -4  13   8        6.79        7.66      3.66 o 
  -3  13   8        0.00       -0.52      3.31 o 
  -2  13   8        6.32        4.18      3.31 o 
  -1  13   8        5.24        5.92      3.48 o 
   0  13   8        5.78        7.48      3.31 o 
 -13   1   9       12.57       14.14      1.28 o 
 -12   1   9        3.32        2.19      0.98 o 
 -11   1   9        0.31       -0.66      1.17 o 
 -10   1   9        5.08        5.39      1.57 o 
  -9   1   9       64.51       65.19      2.76 o 
  -8   1   9       13.86       16.26      1.76 o 
  -7   1   9        0.14        0.60      1.08 o 
  -6   1   9       16.01       18.53      1.93 o 
  -5   1   9      147.16      146.97      5.60 o 
  -4   1   9       29.19       30.98      2.71 o 
  -3   1   9        0.00       -0.26      1.23 o 
  -2   1   9       23.36       28.76      2.64 o 
  -1   1   9      151.81      155.07      5.48 o 
   0   1   9       25.63       27.67      2.79 o 
   1   1   9        0.00        0.61      1.83 o 
   2   1   9       15.65       17.28      2.84 o 
   3   1   9       73.47       76.00      3.17 o 
   4   1   9        8.59        9.04      1.56 o 
   5   1   9        0.14        0.15      1.05 o 
   6   1   9        4.31        4.30      1.50 o 
   7   1   9       17.42       18.38      2.02 o 
   8   1   9        0.91       -1.36      1.36 o 
 -13   2   9        5.65        3.49      1.08 o 
 -12   2   9        2.83        2.82      1.00 o 
 -11   2   9        2.01       -0.85      1.05 o 
 -10   2   9        1.07       -1.14      1.14 o 
  -9   2   9       26.78       22.29      2.03 o 
  -8   2   9       11.68       15.34      1.75 o 
  -7   2   9        1.00        0.02      1.52 o 
  -6   2   9        3.73        2.27      1.23 o 
  -5   2   9       72.10       66.53      2.97 o 
  -4   2   9       18.90       17.53      2.21 o 
  -3   2   9        0.00       -0.27      1.16 o 
  -2   2   9       10.54       13.71      1.97 o 
  -1   2   9       99.76       86.64      3.48 o 
   0   2   9       11.39       13.26      2.14 o 
   1   2   9        0.00       -0.76      1.00 o 
   2   2   9       13.75       12.54      1.73 o 
   3   2   9       64.51       58.86      2.91 o 
   4   2   9        2.77        3.25      1.30 o 
   5   2   9        0.30       -1.09      1.09 o 
   6   2   9        7.16        5.34      1.52 o 
   7   2   9       19.71       16.47      1.99 o 
   8   2   9        0.25        0.91      1.42 o 
 -13   3   9        0.50       -0.05      0.99 o 
 -12   3   9        0.06        0.01      0.99 o 
 -11   3   9        0.38        1.33      1.17 o 
 -10   3   9        5.11        4.97      1.16 o 
  -9   3   9        8.85       12.04      2.07 o 
  -8   3   9        0.43        0.45      1.26 o 
  -7   3   9        4.33        3.04      1.70 o 
  -6   3   9       11.24       14.43      1.87 o 
  -5   3   9       31.90       42.93      2.51 o 
  -4   3   9        0.83        4.01      1.65 o 
  -3   3   9       15.15       12.73      3.48 o 
  -2   3   9        8.66       12.21      1.90 o 
  -1   3   9       31.29       38.14      2.41 o 
   0   3   9        0.50        0.19      1.11 o 
   1   3   9       17.94       16.91      1.90 o 
   2   3   9        0.84        1.07      1.23 o 
   3   3   9        6.96       10.68      1.77 o 
   4   3   9        0.03       -1.31      1.31 o 
   5   3   9       10.00        8.64      1.59 o 
   6   3   9        0.26        0.04      1.25 o 
   7   3   9        0.05       -0.76      2.16 o 
 -12   4   9        1.33        0.11      1.17 o 
 -11   4   9        0.03       -1.34      1.34 o 
 -10   4   9        1.24        1.08      1.26 o 
  -9   4   9       13.41       12.17      2.51 o 
  -8   4   9        2.96        1.77      1.32 o 
  -7   4   9        0.36        1.52      1.34 o 
  -6   4   9        3.18        4.95      1.45 o 
  -5   4   9       27.35       24.92      2.14 o 
  -4   4   9        4.56        3.13      1.30 o 
  -3   4   9        0.76        0.70      1.23 o 
  -2   4   9        4.26        5.40      1.60 o 
  -1   4   9       28.08       23.06      2.40 o 
   0   4   9        4.97        3.19      1.26 o 
   1   4   9        0.53        0.96      1.15 o 
   2   4   9        2.63        3.37      1.43 o 
   3   4   9       13.66       10.30      1.72 o 
   4   4   9        3.48        2.17      1.34 o 
   5   4   9        0.10       -1.51      1.51 o 
   6   4   9        0.72        0.20      1.26 o 
   7   4   9        3.55        3.56      1.56 o 
 -12   5   9        0.00       -0.16      1.26 o 
 -11   5   9        6.81        4.57      1.92 o 
 -10   5   9        4.49        6.27      2.09 o 
  -9   5   9        3.55        7.10      1.73 o 
  -8   5   9        0.30       -1.61      1.61 o 
  -7   5   9       13.03        6.47      1.63 o 
  -6   5   9        8.72        8.12      1.63 o 
  -5   5   9       11.93       17.62      2.02 o 
  -4   5   9        0.64        1.99      1.26 o 
  -3   5   9       18.38       11.02      1.60 o 
  -2   5   9        8.26        7.51      1.71 o 
  -1   5   9       14.74       17.07      2.15 o 
   0   5   9        0.18       -0.44      1.23 o 
   1   5   9       17.97       10.06      1.63 o 
   2   5   9        3.80        3.57      1.42 o 
   3   5   9        6.59       10.27      1.75 o 
   4   5   9        0.01       -0.36      1.23 o 
   5   5   9       11.23        6.24      2.09 o 
   6   5   9        0.93        0.07      1.75 o 
   7   5   9        0.89        0.57      2.39 o 
 -11   6   9        0.48       -1.67      2.00 o 
 -10   6   9        0.20       -1.85      2.18 o 
  -9   6   9        0.00       -2.35      3.22 o 
  -8   6   9        1.06        2.59      2.78 o 
  -7   6   9        2.73        7.02      2.05 o 
  -6   6   9        0.05       -1.23      1.23 o 
  -5   6   9        0.02        0.67      1.21 o 
  -4   6   9        0.71        1.71      1.24 o 
  -3   6   9        4.26        9.31      1.78 o 
  -2   6   9        0.02        0.05      1.29 o 
  -1   6   9        0.07        0.15      1.39 o 
   0   6   9        0.02       -0.91      1.13 o 
   1   6   9        1.27        3.82      2.52 o 
   2   6   9        0.10       -0.16      1.27 o 
   3   6   9        0.06       -0.40      2.10 o 
   4   6   9        0.80        0.37      1.85 o 
   5   6   9        0.01        0.85      1.74 o 
   6   6   9        0.06       -1.66      1.66 o 
 -11   7   9       34.91       46.02      3.97 o 
 -10   7   9        1.12        1.81      2.29 o 
  -9   7   9       23.96       33.71      3.26 o 
  -8   7   9       27.32       37.94      5.22 o 
  -7   7   9       67.90       74.86      4.12 o 
  -6   7   9        1.39        1.57      1.36 o 
  -5   7   9       69.33       65.98      3.14 o 
  -4   7   9       47.83       57.19      2.91 o 
  -3   7   9       76.26       88.58      3.46 o 
  -2   7   9        3.14        5.31      1.47 o 
  -1   7   9       69.48       74.43      3.86 o 
   0   7   9       41.03       47.01      3.14 o 
   1   7   9       53.35       60.77      5.74 o 
   2   7   9        7.26        7.08      1.72 o 
   3   7   9       22.36       26.98      3.66 o 
   4   7   9       17.25       19.79      2.73 o 
   5   7   9       23.88       28.01      3.27 o 
   6   7   9        7.13        1.22      5.05 o 
 -10   8   9        0.32        0.14      2.06 o 
  -9   8   9        3.71        3.18      2.22 o 
  -8   8   9        0.15        3.48      3.66 o 
  -7   8   9        0.23       -2.96      2.96 o 
  -6   8   9        0.10        3.66      3.31 o 
  -5   8   9        4.29        5.34      1.87 o 
  -4   8   9        0.20        0.19      1.30 o 
  -3   8   9        0.04        0.31      1.24 o 
  -2   8   9        0.12       -0.20      1.29 o 
  -1   8   9        2.67        5.95      1.78 o 
   0   8   9        0.61       -0.17      1.35 o 
   1   8   9        0.05        1.01      1.38 o 
   2   8   9        0.81       -1.39      1.39 o 
   3   8   9        1.31        2.61      2.09 o 
   4   8   9        0.89        2.44      2.09 o 
   5   8   9        0.14       -1.62      1.62 o 
  -9   9   9        3.32       -0.73      2.78 o 
  -8   9   9        2.08        2.96      3.66 o 
  -7   9   9        1.88       -0.87      3.31 o 
  -6   9   9        0.24       -0.87      3.13 o 
  -5   9   9       15.13       10.62      3.66 o 
  -4   9   9        5.54        4.44      1.61 o 
  -3   9   9        2.60        4.40      1.78 o 
  -2   9   9        0.19       -0.10      1.24 o 
  -1   9   9       16.58       14.37      2.49 o 
   0   9   9        4.45        3.48      2.26 o 
   1   9   9        2.11        2.96      2.09 o 
   2   9   9        0.02        1.22      1.91 o 
   3   9   9        4.59        1.39      2.09 o 
   4   9   9        1.05        1.74      2.09 o 
  -8  10   9        0.10       -3.31      3.48 o 
  -7  10   9        9.49       10.44      4.18 o 
  -6  10   9        3.11        8.88      3.83 o 
  -5  10   9        9.44       13.40      4.00 o 
  -4  10   9        0.02        1.22      2.96 o 
  -3  10   9       17.59       21.46      2.82 o 
  -2  10   9        3.87        8.35      2.09 o 
  -1  10   9        9.59       13.23      3.22 o 
   0  10   9        0.46       -0.35      1.91 o 
   1  10   9        8.89       11.14      2.78 o 
   2  10   9        1.88        5.05      2.44 o 
  -5  11   9       53.76       74.67      6.09 o 
  -4  11   9       25.65       39.16      5.22 o 
  -3  11   9       35.51       44.03      4.87 o 
  -2  11   9        0.47        6.27      3.48 o 
  -1  11   9       53.28       71.53      5.57 o 
   0  11   9       24.94       40.93      3.19 o 
 -11   0  10        3.46       -2.96      3.48 o 
 -10   0  10        0.04       -1.66      1.66 o 
  -9   0  10       16.91       28.20      4.53 o 
  -8   0  10        0.74       -1.57      1.57 o 
  -7   0  10       19.01       24.19      4.00 o 
  -6   0  10        0.05        0.70      2.09 o 
  -5   0  10       18.22       27.67      4.18 o 
  -4   0  10        0.34        1.39      1.91 o 
  -3   0  10       32.33       39.16      4.53 o 
  -2   0  10        0.16        1.57      1.91 o 
  -1   0  10       13.31       21.58      3.48 o 
   0   0  10        0.18       -0.70      1.91 o 
   1   0  10       19.45       23.89      3.00 o 
   2   0  10        0.47        0.27      1.74 o 
   3   0  10        8.31        9.98      2.57 o 
   4   0  10        0.20        0.97      1.92 o 
   5   0  10        3.86        1.72      1.94 o 
 -11   1  10        0.37       -2.70      2.70 o 
 -10   1  10        0.45       -1.05      1.66 o 
  -9   1  10       11.37       13.08      2.16 o 
  -8   1  10        0.28        0.35      1.48 o 
  -7   1  10        0.16        1.09      1.41 o 
  -6   1  10        0.47        0.58      1.41 o 
  -5   1  10       33.45       29.63      2.95 o 
  -4   1  10        0.22       -0.35      1.35 o 
  -3   1  10        1.30       -0.87      1.11 o 
  -2   1  10        0.34       -0.96      1.23 o 
  -1   1  10       36.82       39.18      2.77 o 
   0   1  10        0.02        1.39      1.29 o 
   1   1  10        0.28        2.25      1.41 o 
   2   1  10        0.15       -1.04      1.04 o 
   3   1  10       15.75       18.84      2.81 o 
   4   1  10        0.00       -0.41      1.68 o 
   5   1  10        0.11       -1.07      1.68 o 
 -11   2  10        0.10       -2.37      2.52 o 
 -10   2  10        0.08       -2.93      3.66 o 
  -9   2  10       22.08       23.61      2.55 o 
  -8   2  10        0.46       -0.31      1.39 o 
  -7   2  10        0.93        1.45      1.66 o 
  -6   2  10        0.05        3.64      1.66 o 
  -5   2  10       33.00       36.55      3.26 o 
  -4   2  10        0.08        0.73      1.41 o 
  -3   2  10        1.83        4.33      1.74 o 
  -2   2  10        0.01       -1.09      1.09 o 
  -1   2  10       25.74       30.69      2.73 o 
   0   2  10        0.05       -0.37      1.23 o 
   1   2  10        1.39        2.45      1.64 o 
   2   2  10        0.13       -0.15      1.29 o 
   3   2  10       11.07       12.10      1.85 o 
   4   2  10        0.19       -0.12      1.21 o 
   5   2  10        0.51       -1.41      1.41 o 
 -10   3  10        0.33        0.02      1.79 o 
  -9   3  10       53.80       59.24      3.34 o 
  -8   3  10        0.80        2.35      1.53 o 
  -7   3  10        3.07        6.74      1.77 o 
  -6   3  10        0.37        1.14      1.59 o 
  -5   3  10      143.60      157.85      6.21 o 
  -4   3  10        0.92        1.64      1.51 o 
  -3   3  10        1.83        5.40      2.70 o 
  -2   3  10        0.23        1.67      1.51 o 
  -1   3  10      152.20      152.12      8.09 o 
   0   3  10        0.60        1.75      1.44 o 
   1   3  10        2.27        4.41      1.64 o 
   2   3  10        0.10        0.62      1.35 o 
   3   3  10       65.84       74.65      3.24 o 
   4   3  10        0.25       -0.22      1.28 o 
   5   3  10        2.80       -0.07      2.15 o 
 -10   4  10        0.21       -2.09      2.09 o 
  -9   4  10        4.75        4.49      2.34 o 
  -8   4  10        0.25       -1.39      1.39 o 
  -7   4  10        9.10        7.25      1.84 o 
  -6   4  10        0.24        1.04      1.60 o 
  -5   4  10       16.92       18.41      2.58 o 
  -4   4  10        0.61        0.44      1.48 o 
  -3   4  10       16.35       12.96      2.27 o 
  -2   4  10        0.03        0.67      1.46 o 
  -1   4  10       16.84       17.47      3.13 o 
   0   4  10        0.88        0.96      1.48 o 
   1   4  10       10.56        6.84      1.65 o 
   2   4  10        0.00        0.23      1.42 o 
   3   4  10        4.84        4.74      1.72 o 
   4   4  10        0.69       -1.24      1.24 o 
  -9   5  10        0.60       -2.02      2.70 o 
  -8   5  10        0.00       -1.64      2.87 o 
  -7   5  10        0.61        1.08      1.48 o 
  -6   5  10        0.31       -0.38      1.32 o 
  -5   5  10        4.26        5.20      1.90 o 
  -4   5  10        0.01       -1.11      1.21 o 
  -3   5  10        0.44       -0.49      1.34 o 
  -2   5  10        0.30        1.04      1.48 o 
  -1   5  10        5.39        4.24      1.71 o 
   0   5  10        0.13       -1.29      1.29 o 
   1   5  10        0.36        1.80      1.53 o 
   2   5  10        0.12        0.62      1.41 o 
   3   5  10        1.90       -0.26      1.40 o 
   4   5  10        0.11       -0.28      1.86 o 
  -9   6  10       59.92       66.49      6.09 o 
  -8   6  10        0.20        2.12      2.03 o 
  -7   6  10        2.07        3.81      1.69 o 
  -6   6  10        0.00        1.32      1.42 o 
  -5   6  10       98.16      108.12      4.09 o 
  -4   6  10        0.60        1.27      1.53 o 
  -3   6  10        2.21        5.46      1.90 o 
  -2   6  10        0.00        1.61      2.87 o 
  -1   6  10       91.73       96.95      4.68 o 
   0   6  10        1.06        0.87      1.48 o 
   1   6  10        1.45        2.61      1.60 o 
   2   6  10        0.00       -0.96      1.35 o 
   3   6  10       50.41       52.85      3.49 o 
  -8   7  10        0.04       -3.31      3.31 o 
  -7   7  10       30.48       31.22      3.37 o 
  -6   7  10        0.05        1.23      1.57 o 
  -5   7  10        9.20       19.57      2.61 o 
  -4   7  10        0.20        0.09      1.60 o 
  -3   7  10       36.47       40.62      4.18 o 
  -2   7  10        0.12        0.59      2.52 o 
  -1   7  10        8.46       14.54      2.33 o 
   0   7  10        0.32       -1.03      1.48 o 
   1   7  10       24.96       25.81      2.77 o 
   2   7  10        0.11       -1.14      1.38 o 
  -6   8  10        0.04        4.53      3.48 o 
  -5   8  10      109.12      121.32      4.43 o 
  -4   8  10        3.27        4.58      1.74 o 
  -3   8  10       50.59       53.56      3.88 o 
  -2   8  10        0.04        3.83      1.85 o 
  -1   8  10      113.49      129.42      5.52 o 
   0   8  10        3.08        4.84      1.90 o 
   1   8  10       36.59       39.34      4.35 o 
  -4   9  10        0.04        2.72      2.48 o 
  -3   9  10       55.01       60.82      4.12 o 
  -2   9  10        0.24        3.13      1.85 o 
  -7   1  11       22.83       35.11      4.53 o 
  -6   1  11       31.38       39.36      3.75 o 
  -5   1  11      296.49      365.61     10.77 o 
  -4   1  11       61.10       75.74      4.67 o 
  -3   1  11       35.09       47.89      3.82 o 
  -2   1  11       32.59       43.58      4.87 o 
  -1   1  11      292.28      375.90     22.71 o 
   0   1  11       44.19       66.31      6.28 o 
   1   1  11       30.76       47.99      6.56 o 
  -7   2  11       46.99       56.20      4.31 o 
  -6   2  11        5.07        3.04      2.96 o 
  -5   2  11        4.24        4.46      2.78 o 
  -4   2  11       17.36       19.42      2.87 o 
  -3   2  11       59.34       63.73      4.24 o 
  -2   2  11        3.30        1.01      1.66 o 
  -1   2  11        1.67       -1.11      1.53 o 
   0   2  11       12.51       11.60      2.40 o 
   1   2  11       37.04       46.11      5.98 o 
  -7   3  11       21.51       25.74      6.79 o 
  -6   3  11        0.53        1.74      2.61 o 
  -5   3  11       16.58       16.03      2.71 o 
  -4   3  11        9.92       10.27      2.40 o 
  -3   3  11       32.00       34.93      3.51 o 
  -2   3  11        0.13        0.44      1.72 o 
  -1   3  11       21.01       21.50      2.77 o 
   0   3  11        8.71       12.47      2.33 o 
  -6   4  11        0.33        3.37      1.96 o 
  -5   4  11       40.45       50.81      3.82 o 
  -4   4  11       12.08       13.75      3.22 o 
  -3   4  11       28.23       30.67      3.19 o 
  -2   4  11        0.53        0.40      2.09 o 
  -1   4  11       34.87       43.92      3.69 o 
  -4   5  11        0.35        0.48      1.71 o 
  -3   5  11        4.93        4.93      2.08 o 
                                                 
